# Supplementary material for: Perches used as environmental enrichment influence fast-growth broilers’ biomechanics and locomotor morphometry at the age of 42 days
Source: PLoS One. 2024 Nov 14;19(11):e0313214. doi: 10.1371/journal.pone.0313214 (PMC11563371; doi:10.1371/journal.pone.0313214)
Supplement: S1 File — (XLSX) [file pone.0313214.s001.xlsx]

## Sheet: BONES MORPHOMETRICS
	FEMUR AND TIBIA BONES' MORPHOMETRIC
								Femur											Tíbia
	CYCLO	DATE	WEEK	INSTALLATION	AGES BIRDS	BIRD	LEGS	DIAMETER (mm)	LENGTH (mm)	WEIGHT (g)		CYCLO	DATE	WEEK	INSTALLATION	AGES BIRDS	BIRD	LEGS	DIAMETER (mm)	LENGTH (mm)	WEIGHT (g)
	1	2017-10-31	0	SEM	0	1	DI	2.22	23.4	0.25		1	2017-10-31	0	SEM	0	1	DI	2.03	31.67	0.32
	1	2017-10-31	0	SEM	0	1	ES	2.1	24.39	0.28		1	2017-10-31	0	SEM	0	1	ES	1.85	31.84	0.3
	1	2017-10-31	0	SEM	0	2	DI	2.03	24.45	0.24		1	2017-10-31	0	SEM	0	2	DI	2.77	32.55	0.35
	1	2017-10-31	0	SEM	0	2	ES	2.17	24.02	0.25		1	2017-10-31	0	SEM	0	2	ES	2.02	33.08	0.4
	1	2017-10-31	0	SEM	0	1	DI	1.87	25.36	0.23		1	2017-10-31	0	SEM	0	1	DI	2.04	32.33	0.39
	1	2017-10-31	0	SEM	0	1	ES	1.88	23.71	0.22		1	2017-10-31	0	SEM	0	1	ES	1.76	32.96	0.33
	1	2017-10-31	0	SEM	0	2	DI	1.87	23.24	0.21		1	2017-10-31	0	SEM	0	2	DI	1.9	32.59	0.35
	1	2017-10-31	0	SEM	0	2	ES	1.83	24.62	0.3		1	2017-10-31	0	SEM	0	2	ES	1.87	32.59	0.4
	1	2017-10-31	0	COM	0	1	DI	1.62	24.39	0.14		1	2017-10-31	0	COM	0	1	DI	1.62	32.45	0.32
	1	2017-10-31	0	COM	0	1	ES	1.84	24.03	0.29		1	2017-10-31	0	COM	0	1	ES	1.71	32.35	0.37
	1	2017-10-31	0	COM	0	2	DI	2.32	24.8	0.29		1	2017-10-31	0	COM	0	2	DI	1.82	32.32	0.45
	1	2017-10-31	0	COM	0	2	ES	2.08	24.61	0.22		1	2017-10-31	0	COM	0	2	ES	2.32	32.73	0.3
	1	2017-10-31	0	COM	0	1	DI	1.81	23.08	0.2		1	2017-10-31	0	COM	0	1	DI	1.64	30.66	0.31
	1	2017-10-31	0	COM	0	1	ES	1.61	22.48	0.15		1	2017-10-31	0	COM	0	1	ES	1.5	30.35	0.3
	1	2017-10-31	0	COM	0	2	DI	1.31	22.2	0.22		1	2017-10-31	0	COM	0	2	DI	1.65	30.1	0.3
	1	2017-10-31	0	COM	0	2	ES	1.74	22.41	0.2		1	2017-10-31	0	COM	0	2	ES	1.61	29.88	0.25
	1	2017-11-07	1	SEM	7	1	DI	2.3	32.74	0.7		1	2017-11-07	1	SEM	7	1	DI	2.17	45.06	1.1
	1	2017-11-07	1	SEM	7	1	ES	2.33	32.2	0.74		1	2017-11-07	1	SEM	7	1	ES	2.17	44.72	1.07
	1	2017-11-07	1	SEM	7	2	DI	3.17	34.46	1		1	2017-11-07	1	SEM	7	2	DI	2.73	44.33	1.23
	1	2017-11-07	1	SEM	7	2	ES	2.41	33.46	0.9		1	2017-11-07	1	SEM	7	2	ES	1.63	45.27	1.19
	1	2017-11-07	1	SEM	7	1	DI	3.01	33.43	0.92		1	2017-11-07	1	SEM	7	1	DI	2.97	42.11	1.19
	1	2017-11-07	1	SEM	7	1	ES	2.9	24.09	0.83		1	2017-11-07	1	SEM	7	1	ES	2.83	42.96	1.01
	1	2017-11-07	1	SEM	7	2	DI	2.75	34.85	1		1	2017-11-07	1	SEM	7	2	DI	2.87	45.64	1.35
	1	2017-11-07	1	SEM	7	2	ES	2.87	33.1	0.95		1	2017-11-07	1	SEM	7	2	ES	2.41	45.96	1.38
	1	2017-11-07	1	COM	7	1	DI	3.7	36	1.06		1	2017-11-07	1	COM	7	1	DI	3.45	46.15	1.55
	1	2017-11-07	1	COM	7	1	ES	3.44	34.96	1.08		1	2017-11-07	1	COM	7	1	ES	3.15	45.65	1.47
	1	2017-11-07	1	COM	7	2	DI	3.5	36.36	1.03		1	2017-11-07	1	COM	7	2	DI	3.42	45.14	1.56
	1	2017-11-07	1	COM	7	2	ES	3.77	36.41	1.06		1	2017-11-07	1	COM	7	2	ES	3.32	45.09	1.25
	1	2017-11-07	1	COM	7	1	DI	2.9	34.84	0.83		1	2017-11-07	1	COM	7	1	DI	3	46.79	1.4
	1	2017-11-07	1	COM	7	1	ES	3.07	35.38	0.9		1	2017-11-07	1	COM	7	1	ES	2.91	46.61	1.36
	1	2017-11-07	1	COM	7	2	DI	4.4	33.69	0.92		1	2017-11-07	1	COM	7	2	DI	3.17	45.73	1.39
	1	2017-11-07	1	COM	7	2	ES	3.42	34.05	0.85		1	2017-11-07	1	COM	7	2	ES	3.04	45.12	1.24
	1	2017-11-14	2	SEM	14	1	DI	4.45	44.17	5.52		1	2017-11-14	2	SEM	14	1	DI	3.67	58.84	3.32
	1	2017-11-14	2	SEM	14	1	ES	4.73	46.75	2.59		1	2017-11-14	2	SEM	14	1	ES	4.74	60.54	3.37
	1	2017-11-14	2	SEM	14	2	DI	5.24	47.03	2.5		1	2017-11-14	2	SEM	14	2	DI	4.27	63.3	3.66
	1	2017-11-14	2	SEM	14	2	ES	5.52	48.17	2.36		1	2017-11-14	2	SEM	14	2	ES	4.48	61.92	3.6
	1	2017-11-14	2	SEM	14	1	DI	5.29	47.17	2.53		1	2017-11-14	2	SEM	14	1	DI	4.8	62.39	5.61
	1	2017-11-14	2	SEM	14	1	ES	5.55	45.97	2.39		1	2017-11-14	2	SEM	14	1	ES	4.89	60.6	3.47
	1	2017-11-14	2	SEM	14	2	DI	4.62	45.61	2.59		1	2017-11-14	2	SEM	14	2	DI	4.63	61.27	3.94
	1	2017-11-14	2	SEM	14	2	ES	5.1	45.54	2.75		1	2017-11-14	2	SEM	14	2	ES	4.91	64.1	3.92
	1	2017-11-14	2	COM	14	1	DI	4.75	45.56	3.16		1	2017-11-14	2	COM	14	1	DI	4.69	62.02	4.77
	1	2017-11-14	2	COM	14	1	ES	4.65	43.87	4.34		1	2017-11-14	2	COM	14	1	ES	4.53	59.34	4.04
	1	2017-11-14	2	COM	14	2	DI	4.39	42.55	1.43		1	2017-11-14	2	COM	14	2	DI	3.84	55.96	3.04
	1	2017-11-14	2	COM	14	2	ES	4.66	43.32	1.61		1	2017-11-14	2	COM	14	2	ES	3.71	57.11	3.02
	1	2017-11-14	2	COM	14	1	DI	4.47	41.49	2.27		1	2017-11-14	2	COM	14	1	DI	4.47	55.69	2.97
	1	2017-11-14	2	COM	14	1	ES	4.54	43.59	2.33		1	2017-11-14	2	COM	14	1	ES	4.61	55.79	3.04
	1	2017-11-14	2	COM	14	2	DI	5.82	47.71	3.4		1	2017-11-14	2	COM	14	2	DI	5.5	62.85	4.7
	1	2017-11-14	2	COM	14	2	ES	5.76	46.28	3.37		1	2017-11-14	2	COM	14	2	ES	4.95	62.71	4.5
	1	2017-11-21	3	SEM	21	1	DI	6.09	56.35	5.7		1	2017-11-21	3	SEM	21	1	DI	6.18	75.04	7.7
	1	2017-11-21	3	SEM	21	1	ES	7.11	56.02	5.75		1	2017-11-21	3	SEM	21	1	ES	5.25	75.88	7.5
	1	2017-11-21	3	SEM	21	2	DI	6.44	57.15	5.7		1	2017-11-21	3	SEM	21	2	DI	6.1	76.07	7.92
	1	2017-11-21	3	SEM	21	2	ES	7.45	57.3	5.67		1	2017-11-21	3	SEM	21	2	ES	5.82	77.82	9.18
	1	2017-11-21	3	SEM	21	1	DI	7.09	56.34	6		1	2017-11-21	3	SEM	21	1	DI	6.75	78.2	8.27
	1	2017-11-21	3	SEM	21	1	ES	6.56	60.72	5.9		1	2017-11-21	3	SEM	21	1	ES	6.56	78.51	8.57
	1	2017-11-21	3	SEM	21	2	DI	5.97	56.16	5		1	2017-11-21	3	SEM	21	2	DI	5.32	78.1	7.09
	1	2017-11-21	3	SEM	21	2	ES	5.97	60	4.89		1	2017-11-21	3	SEM	21	2	ES	5.57	76.95	6.9
	1	2017-11-21	3	COM	21	1	DI	6.39	54.81	5.58		1	2017-11-21	3	COM	21	1	DI	5.79	77.54	8.12
	1	2017-11-21	3	COM	21	1	ES	7.71	56.46	5.72		1	2017-11-21	3	COM	21	1	ES	6.52	76.61	8.4
	1	2017-11-21	3	COM	21	2	DI	6.64	55.62	5.33		1	2017-11-21	3	COM	21	2	DI	5.21	73.03	7.68
	1	2017-11-21	3	COM	21	2	ES	7.23	56.88	5.48		1	2017-11-21	3	COM	21	2	ES	5.57	73.56	7.56
	1	2017-11-21	3	COM	21	1	DI	7.52	58.95	5.74		1	2017-11-21	3	COM	21	1	DI	5.79	77	8.15
	1	2017-11-21	3	COM	21	1	ES	7.45	59.3	5.73		1	2017-11-21	3	COM	21	1	ES	6.04	77.41	7.92
	1	2017-11-21	3	COM	21	2	DI	7.27	59.75	5.93		1	2017-11-21	3	COM	21	2	DI	7.22	77.01	8.71
	1	2017-11-21	3	COM	21	2	ES	6.34	59.22	6.1		1	2017-11-21	3	COM	21	2	ES	5.91	76.26	9.69
	1	2017-11-28	4	SEM	28	1	DI	9	63.73	8.28		1	2017-11-28	4	SEM	28	1	DI	8.15	82.2	10.49
	1	2017-11-28	4	SEM	28	1	ES	8.18	63.79	7.63		1	2017-11-28	4	SEM	28	1	ES	7.73	83.6	10.17
	1	2017-11-28	4	SEM	28	2	DI	7.63	65.2	7.55		1	2017-11-28	4	SEM	28	2	DI	7.04	89.71	10.19
	1	2017-11-28	4	SEM	28	2	ES	7.6	66.3	7.5		1	2017-11-28	4	SEM	28	2	ES	5.83	87.57	10.18
	1	2017-11-28	4	SEM	28	1	DI	8.03	62.47	6.88		1	2017-11-28	4	SEM	28	1	DI	6.88	86.91	10.76
	1	2017-11-28	4	SEM	28	1	ES	7.27	65.68	6.64		1	2017-11-28	4	SEM	28	1	ES	6.7	85.59	9.41
	1	2017-11-28	4	SEM	28	2	DI	7.46	65.28	6.85		1	2017-11-28	4	SEM	28	2	DI	6.85	84.11	8.85
	1	2017-11-28	4	SEM	28	2	ES	7.22	64.23	6.69		1	2017-11-28	4	SEM	28	2	ES	6.97	82.79	8.8
	1	2017-11-28	4	COM	28	1	DI	9.02	65.64	8.05		1	2017-11-28	4	COM	28	1	DI	7	90.54	10.66
	1	2017-11-28	4	COM	28	1	ES	8.07	67.69	8.1		1	2017-11-28	4	COM	28	1	ES	7.04	87.6	10.21
	1	2017-11-28	4	COM	28	2	DI	7.21	67.86	6.74		1	2017-11-28	4	COM	28	2	DI	5.38	86.36	8.88
	1	2017-11-28	4	COM	28	2	ES	7.76	65.68	6.92		1	2017-11-28	4	COM	28	2	ES	6.6	87.91	8.85
	1	2017-11-28	4	COM	28	1	DI	8.32	65.08	8		1	2017-11-28	4	COM	28	1	DI	7.84	87.08	10.08
	1	2017-11-28	4	COM	28	1	ES	8.56	64.12	7.54		1	2017-11-28	4	COM	28	1	ES	7.39	86.29	10.06
	1	2017-11-28	4	COM	28	2	DI	9.41	70.28	9.75		1	2017-11-28	4	COM	28	2	DI	8.13	86.53	12.43
	1	2017-11-28	4	COM	28	2	ES	8.57	70.21	10.28		1	2017-11-28	4	COM	28	2	ES	7.73	81.24	13.2
	1	2017-12-05	5	SEM	35	1	DI	7.84	73.25	9.96		1	2017-12-05	5	SEM	35	1	DI	6.97	96.93	12.58
	1	2017-12-05	5	SEM	35	1	ES	8.25	71.94	9.36		1	2017-12-05	5	SEM	35	1	ES	7.1	93.3	11.94
	1	2017-12-05	5	SEM	35	2	DI	9.36	73.73	11.06		1	2017-12-05	5	SEM	35	2	DI	8.41	96.9	14.04
	1	2017-12-05	5	SEM	35	2	ES	9.18	74.97	11.08		1	2017-12-05	5	SEM	35	2	ES	8.25	98.28	14.05
	1	2017-12-05	5	SEM	35	1	DI	9.35	72.08	10.18		1	2017-12-05	5	SEM	35	1	DI	9	97.51	13.26
	1	2017-12-05	5	SEM	35	1	ES	9.7	74.17	13.35		1	2017-12-05	5	SEM	35	1	ES	8.93	98.11	13.23
	1	2017-12-05	5	SEM	35	2	DI	8.08	71.62	10.7		1	2017-12-05	5	SEM	35	2	DI	7.63	93.88	13.67
	1	2017-12-05	5	SEM	35	2	ES	8.94	71.03	10.33		1	2017-12-05	5	SEM	35	2	ES	6.85	97.42	13.91
	1	2017-12-05	5	COM	35	1	DI	8.19	73.55	9.33		1	2017-12-05	5	COM	35	1	DI	7.4	98.31	12.65
	1	2017-12-05	5	COM	35	1	ES	7.68	74.89	9.22		1	2017-12-05	5	COM	35	1	ES	7.55	99.6	12.5
	1	2017-12-05	5	COM	35	2	DI	9.23	73.99	11.28		1	2017-12-05	5	COM	35	2	DI	6.33	99.96	15.02
	1	2017-12-05	5	COM	35	2	ES	9.86	74.31	11.47		1	2017-12-05	5	COM	35	2	ES	8.04	99.5	14.68
	1	2017-12-05	5	COM	35	1	DI	10.11	75.33	13.31		1	2017-12-05	5	COM	35	1	DI	8.45	101.09	17.35
	1	2017-12-05	5	COM	35	1	ES	9.59	75.64	12.8		1	2017-12-05	5	COM	35	1	ES	8.5	101.4	16.98
	1	2017-12-05	5	COM	35	2	DI	8.88	72.91	10.84		1	2017-12-05	5	COM	35	2	DI	8.25	96.69	14.14
	1	2017-12-05	5	COM	35	2	ES	9.89	72.24	11.35		1	2017-12-05	5	COM	35	2	ES	8.33	98.72	14.12
	1	2017-12-12	6	SEM	42	1	DI	9.62	78.23	13.16		1	2017-12-12	6	SEM	42	1	DI	8.56	105.36	17.7
	1	2017-12-12	6	SEM	42	1	ES	9.89	83.55	13.51		1	2017-12-12	6	SEM	42	1	ES	9	107.53	17.61
	1	2017-12-12	6	SEM	42	2	DI	9.44	74.51	11.85		1	2017-12-12	6	SEM	42	2	DI	8.34	101.8	16.58
	1	2017-12-12	6	SEM	42	2	ES	9.64	76.35	11.68		1	2017-12-12	6	SEM	42	2	ES	7.74	104.92	16.6
	1	2017-12-12	6	SEM	42	1	DI	8.33	77.41	10.23		1	2017-12-12	6	SEM	42	1	DI	7.99	104.9	15.76
	1	2017-12-12	6	SEM	42	1	ES	8.5	79.34	10.32		1	2017-12-12	6	SEM	42	1	ES	7.57	104.11	14.85
	1	2017-12-12	6	SEM	42	2	DI	9.6	76.98	12.32		1	2017-12-12	6	SEM	42	2	DI	7.8	104.13	17.05
	1	2017-12-12	6	SEM	42	2	ES	9.85	76.58	11.9		1	2017-12-12	6	SEM	42	2	ES	9.41	103.28	17.21
	1	2017-12-12	6	COM	42	1	DI	8.97	74.62	11.76		1	2017-12-12	6	COM	42	1	DI	8.77	103.44	17.88
	1	2017-12-12	6	COM	42	1	ES	9.82	63.95	11.62		1	2017-12-12	6	COM	42	1	ES	9.19	103.04	18.58
	1	2017-12-12	6	COM	42	2	DI	10.73	80.15	13.21		1	2017-12-12	6	COM	42	2	DI	8.13	108.55	18.63
	1	2017-12-12	6	COM	42	2	ES	9.38	80.18	13.35		1	2017-12-12	6	COM	42	2	ES	9.91	110.64	18.69
	1	2017-12-12	6	COM	42	1	DI	10.01	74.84	13.93		1	2017-12-12	6	COM	42	1	DI	7.75	105.65	20.87
	1	2017-12-12	6	COM	42	1	ES	9.66	76.83	13.17		1	2017-12-12	6	COM	42	1	ES	7.41	104.32	19.44
	1	2017-12-12	6	COM	42	2	DI	11.66	83.63	17.54		1	2017-12-12	6	COM	42	2	DI	11.21	115.03	25.59
	1	2017-12-12	6	COM	42	2	ES	11.54	83.4	17.03		1	2017-12-12	6	COM	42	2	ES	10.07	113.86	24.98
	2	2018-01-23	0	SEM	0	1	DI	1.83	21.32	0.19		2	2018-01-23	0	SEM	0	1	DI	1.95	30.7	0.31
	2	2018-01-23	0	SEM	0	1	ES	1.85	22.73	0.18		2	2018-01-23	0	SEM	0	1	ES	1.92	29.61	0.32
	2	2018-01-23	0	SEM	0	2	DI	1.79	23.64	0.2		2	2018-01-23	0	SEM	0	2	DI	1.91	32.25	0.37
	2	2018-01-23	0	SEM	0	2	ES	1.76	24.88	0.2		2	2018-01-23	0	SEM	0	2	ES	1.78	33.35	0.35
	2	2018-01-23	0	SEM	0	1	DI	2.09	23.78	0.24		2	2018-01-23	0	SEM	0	1	DI	2.05	32.54	0.4
	2	2018-01-23	0	SEM	0	1	ES	1.85	24.53	0.26		2	2018-01-23	0	SEM	0	1	ES	2.07	33.52	0.43
	2	2018-01-23	0	SEM	0	2	DI	1.93	24.73	0.21		2	2018-01-23	0	SEM	0	2	DI	1.95	32.98	0.39
	2	2018-01-23	0	SEM	0	2	ES	1.79	24.62	0.2		2	2018-01-23	0	SEM	0	2	ES	1.77	33.1	0.4
	2	2018-01-23	0	COM	0	1	DI	1.88	23.2	0.2		2	2018-01-23	0	COM	0	1	DI	1.95	31.31	0.33
	2	2018-01-23	0	COM	0	1	ES	2.04	23.6	0.23		2	2018-01-23	0	COM	0	1	ES	1.91	32.19	0.42
	2	2018-01-23	0	COM	0	2	DI	1.84	21.99	0.19		2	2018-01-23	0	COM	0	2	DI	1.88	32.01	0.36
	2	2018-01-23	0	COM	0	2	ES	1.71	21.79	0.21		2	2018-01-23	0	COM	0	2	ES	1.79	31.71	0.35
	2	2018-01-23	0	COM	0	1	DI	2.03	24.72	0.25		2	2018-01-23	0	COM	0	1	DI	1.8	33.41	0.39
	2	2018-01-23	0	COM	0	1	ES	2.03	24.54	0.25		2	2018-01-23	0	COM	0	1	ES	1.86	33.69	0.37
	2	2018-01-23	0	COM	0	2	DI	1.93	24.08	0.21		2	2018-01-23	0	COM	0	2	DI	1.88	33.54	0.34
	2	2018-01-23	0	COM	0	2	ES	1.73	23.88	0.2		2	2018-01-23	0	COM	0	2	ES	1.83	33.9	0.37
	2	2018-01-30	1	SEM	7	1	DI	3.52	33.23	1.02		2	2018-01-30	1	SEM	7	1	DI	3.13	47.84	1.3
	2	2018-01-30	1	SEM	7	1	ES	3.83	31.61	1.2		2	2018-01-30	1	SEM	7	1	ES	2.81	45.65	1.44
	2	2018-01-30	1	SEM	7	2	DI	3.55	30.36	0.93		2	2018-01-30	1	SEM	7	2	DI	3.09	42.11	1.34
	2	2018-01-30	1	SEM	7	2	ES	3.55	30.55	0.88		2	2018-01-30	1	SEM	7	2	ES	3.02	42.36	0.92
	2	2018-01-30	1	SEM	7	1	DI	3.46	31.67	0.96		2	2018-01-30	1	SEM	7	1	DI	2.7	44.84	1.24
	2	2018-01-30	1	SEM	7	1	ES	3.17	32.73	1.06		2	2018-01-30	1	SEM	7	1	ES	2.82	46.09	1.45
	2	2018-01-30	1	SEM	7	2	DI	3.46	34.11	0.89		2	2018-01-30	1	SEM	7	2	DI	2.94	44.47	1.38
	2	2018-01-30	1	SEM	7	2	ES	3.12	33	1.01		2	2018-01-30	1	SEM	7	2	ES	2.97	46.04	1.44
	2	2018-01-30	1	COM	7	1	DI	3	31.48	0.8		2	2018-01-30	1	COM	7	1	DI	2.7	43.44	1.24
	2	2018-01-30	1	COM	7	1	ES	3.13	32.65	0.8		2	2018-01-30	1	COM	7	1	ES	2.61	44.79	1.14
	2	2018-01-30	1	COM	7	2	DI	3.04	30.27	0.72		2	2018-01-30	1	COM	7	2	DI	2.49	41.89	1.11
	2	2018-01-30	1	COM	7	2	ES	3.03	29.67	0.79		2	2018-01-30	1	COM	7	2	ES	2.24	41.84	1.14
	2	2018-01-30	1	COM	7	1	DI	3.2	30.85	0.86		2	2018-01-30	1	COM	7	1	DI	2.7	42.48	1.26
	2	2018-01-30	1	COM	7	1	ES	3.13	32.03	0.79		2	2018-01-30	1	COM	7	1	ES	2.55	43.07	1.22
	2	2018-01-30	1	COM	7	2	DI	3.12	32.33	0.91		2	2018-01-30	1	COM	7	2	DI	2.83	44.77	1.42
	2	2018-01-30	1	COM	7	2	ES	3.18	32.13	0.92		2	2018-01-30	1	COM	7	2	ES	2.81	45.03	1.44
	2	2018-02-06	2	SEM	14	1	DI	5.66	48.12	3.45		2	2018-02-06	2	SEM	14	1	DI	4.79	66.66	5.1
	2	2018-02-06	2	SEM	14	1	ES	5.99	48.56	3.5		2	2018-02-06	2	SEM	14	1	ES	4.86	63.58	4.92
	2	2018-02-06	2	SEM	14	2	DI	5.51	47.29	3.19		2	2018-02-06	2	SEM	14	2	DI	4.62	61.26	4.23
	2	2018-02-06	2	SEM	14	2	ES	5.88	47.07	3.04		2	2018-02-06	2	SEM	14	2	ES	4.8	62.33	4.2
	2	2018-02-06	2	SEM	14	1	DI	5.23	46.24	2.78		2	2018-02-06	2	SEM	14	1	DI	4.3	62.64	3.77
	2	2018-02-06	2	SEM	14	1	ES	5.28	45.82	2.7		2	2018-02-06	2	SEM	14	1	ES	4.21	62.38	3.71
	2	2018-02-06	2	SEM	14	2	DI	5.09	45.93	3.05		2	2018-02-06	2	SEM	14	2	DI	4.07	64.56	4.18
	2	2018-02-06	2	SEM	14	2	ES	5.32	46.99	2.95		2	2018-02-06	2	SEM	14	2	ES	4.06	63.69	4.15
	2	2018-02-06	2	COM	14	1	DI	4.51	42.73	2.26		2	2018-02-06	2	COM	14	1	DI	3.32	58.21	3.22
	2	2018-02-06	2	COM	14	1	ES	5.1	43.57	2.43		2	2018-02-06	2	COM	14	1	ES	3.81	57.06	2.96
	2	2018-02-06	2	COM	14	2	DI	4.97	45.57	2.45		2	2018-02-06	2	COM	14	2	DI	4.09	59.52	3.63
	2	2018-02-06	2	COM	14	2	ES	5.1	45.38	2.41		2	2018-02-06	2	COM	14	2	ES	4.08	60.39	3.48
	2	2018-02-06	2	COM	14	1	DI	5.36	47.57	2.83		2	2018-02-06	2	COM	14	1	DI	4.34	62.35	3.82
	2	2018-02-06	2	COM	14	1	ES	4.91	47.02	2.73		2	2018-02-06	2	COM	14	1	ES	4.37	63.2	3.97
	2	2018-02-06	2	COM	14	2	DI	4.41	42.06	2.28		2	2018-02-06	2	COM	14	2	DI	3.84	56.33	3.11
	2	2018-02-06	2	COM	14	2	ES	4.44	42.77	2.28		2	2018-02-06	2	COM	14	2	ES	3.74	57.96	3.14
	2	2018-02-13	3	SEM	21	1	DI	8.05	57.96	6.2		2	2018-02-13	3	SEM	21	1	DI	6.03	75.95	8.85
	2	2018-02-13	3	SEM	21	1	ES	7.89	58.89	6.25		2	2018-02-13	3	SEM	21	1	ES	6.03	77.76	8.8
	2	2018-02-13	3	SEM	21	2	DI	6.69	54.86	4.66		2	2018-02-13	3	SEM	21	2	DI	5.16	73.78	6.41
	2	2018-02-13	3	SEM	21	2	ES	6.63	54.28	4.68		2	2018-02-13	3	SEM	21	2	ES	5.11	72.15	6.33
	2	2018-02-13	3	SEM	21	1	DI	6.94	56.43	4.57		2	2018-02-13	3	SEM	21	1	DI	4.82	75.25	6.46
	2	2018-02-13	3	SEM	21	1	ES	6.84	56.27	4.62		2	2018-02-13	3	SEM	21	1	ES	4.91	75.18	6.28
	2	2018-02-13	3	SEM	21	2	DI	7.62	58.13	6.02		2	2018-02-13	3	SEM	21	2	DI	5.71	77.96	8.49
	2	2018-02-13	3	SEM	21	2	ES	6.73	58.61	5.92		2	2018-02-13	3	SEM	21	2	ES	5.72	77.88	8.58
	2	2018-02-13	3	COM	21	1	DI	6.69	54.1	4.3		2	2018-02-13	3	COM	21	1	DI	4.79	72.14	5.77
	2	2018-02-13	3	COM	21	1	ES	6.62	53.9	4.26		2	2018-02-13	3	COM	21	1	ES	4.66	71.57	5.66
	2	2018-02-13	3	COM	21	2	DI	7.24	61.05	5.9		2	2018-02-13	3	COM	21	2	DI	5.68	80.52	8.86
	2	2018-02-13	3	COM	21	2	ES	7.58	60.24	5.96		2	2018-02-13	3	COM	21	2	ES	5.53	80.75	8.77
	2	2018-02-13	3	COM	21	1	DI	6.56	57.17	4.82		2	2018-02-13	3	COM	21	1	DI	5.92	73.73	6.59
	2	2018-02-13	3	COM	21	1	ES	6.74	57.4	4.82		2	2018-02-13	3	COM	21	1	ES	4.62	71.46	6.31
	2	2018-02-13	3	COM	21	2	DI	6.11	55.16	4.93		2	2018-02-13	3	COM	21	2	DI	4.76	72.07	6.27
	2	2018-02-13	3	COM	21	2	ES	6.36	54	4.76		2	2018-02-13	3	COM	21	2	ES	4.82	71.24	6.38
	2	2018-02-20	4	SEM	28	1	DI	7.29	66.77	8.02		2	2018-02-20	4	SEM	28	1	DI	7.32	91.83	12.2
	2	2018-02-20	4	SEM	28	1	ES	7.68	66.78	8.27		2	2018-02-20	4	SEM	28	1	ES	7.59	93.55	11.89
	2	2018-02-20	4	SEM	28	2	DI	7.05	65.84	6.63		2	2018-02-20	4	SEM	28	2	DI	5.43	84.89	8.6
	2	2018-02-20	4	SEM	28	2	ES	7.14	64.33	6.35		2	2018-02-20	4	SEM	28	2	ES	5.67	85.66	6.92
	2	2018-02-20	4	SEM	28	1	DI	7.62	66.97	9.64		2	2018-02-20	4	SEM	28	1	DI	7.1	92.75	12.35
	2	2018-02-20	4	SEM	28	1	ES	7.76	64.24	9.45		2	2018-02-20	4	SEM	28	1	ES	7.03	91.08	12.3
	2	2018-02-20	4	SEM	28	2	DI	9.37	67.53	8.38		2	2018-02-20	4	SEM	28	2	DI	7.94	91.69	12.11
	2	2018-02-20	4	SEM	28	2	ES	9.13	68.02	8.58		2	2018-02-20	4	SEM	28	2	ES	7.7	92.24	11.88
	2	2018-02-20	4	COM	28	1	DI	8.63	65.91	7.26		2	2018-02-20	4	COM	28	1	DI	7.36	91.04	10.49
	2	2018-02-20	4	COM	28	1	ES	7.66	66.25	7.58		2	2018-02-20	4	COM	28	1	ES	6.15	90.85	10.64
	2	2018-02-20	4	COM	28	2	DI	9.46	66.3	9.14		2	2018-02-20	4	COM	28	2	DI	7.71	92.21	12.03
	2	2018-02-20	4	COM	28	2	ES	9.44	66.29	9.34		2	2018-02-20	4	COM	28	2	ES	7.48	89.43	12.61
	2	2018-02-20	4	COM	28	1	DI	7.33	63.88	6.75		2	2018-02-20	4	COM	28	1	DI	6.7	84.56	9.42
	2	2018-02-20	4	COM	28	1	ES	7.45	61.78	6.63		2	2018-02-20	4	COM	28	1	ES	6.87	83.47	9.28
	2	2018-02-20	4	COM	28	2	DI	7.89	60.12	6.83		2	2018-02-20	4	COM	28	2	DI	6.14	85.64	9.08
	2	2018-02-20	4	COM	28	2	ES	8.18	63.66	6.68		2	2018-02-20	4	COM	28	2	ES	7.11	85.16	9.12
	2	2018-02-27	5	SEM	35	1	DI	8.93	72.81	9.47		2	2018-02-27	5	SEM	35	1	DI	7.09	94.73	12.61
	2	2018-02-27	5	SEM	35	1	ES	9.55	72.65	9.46		2	2018-02-27	5	SEM	35	1	ES	6.71	96.52	12.76
	2	2018-02-27	5	SEM	35	2	DI	8.76	73.12	9.75		2	2018-02-27	5	SEM	35	2	DI	5.94	98.89	13.2
	2	2018-02-27	5	SEM	35	2	ES	8.47	74.85	9.85		2	2018-02-27	5	SEM	35	2	ES	6.64	100.44	13.05
	2	2018-02-27	5	SEM	35	1	DI	10.12	73.44	11.87		2	2018-02-27	5	SEM	35	1	DI	7.27	99.86	16.58
	2	2018-02-27	5	SEM	35	1	ES	10.04	73.8	12		2	2018-02-27	5	SEM	35	1	ES	7.22	99.81	16.43
	2	2018-02-27	5	SEM	35	2	DI	9.45	73.59	10.27		2	2018-02-27	5	SEM	35	2	DI	6.72	98.19	14.02
	2	2018-02-27	5	SEM	35	2	ES	9.56	72.46	10.29		2	2018-02-27	5	SEM	35	2	ES	6.65	98.22	14.22
	2	2018-02-27	5	COM	35	1	DI	8.94	74.37	11.48		2	2018-02-27	5	COM	35	1	DI	8.03	97.94	16.17
	2	2018-02-27	5	COM	35	1	ES	8.89	73.47	11.56		2	2018-02-27	5	COM	35	1	ES	8.16	100.53	15.88
	2	2018-02-27	5	COM	35	2	DI	9.75	77.9	12.09		2	2018-02-27	5	COM	35	2	DI	8.02	110.36	16.83
	2	2018-02-27	5	COM	35	2	ES	9.61	78.2	12.26		2	2018-02-27	5	COM	35	2	ES	7.87	107.22	17.12
	2	2018-02-27	5	COM	35	1	DI	8.9	74.58	11.69		2	2018-02-27	5	COM	35	1	DI	7.91	101.77	16.33
	2	2018-02-27	5	COM	35	1	ES	9.9	74.75	11.31		2	2018-02-27	5	COM	35	1	ES	8.18	101.71	16.31
	2	2018-02-27	5	COM	35	2	DI	8.05	67.76	8.62		2	2018-02-27	5	COM	35	2	DI	7.21	92.89	11.83
	2	2018-02-27	5	COM	35	2	ES	7.75	68.58	8.58		2	2018-02-27	5	COM	35	2	ES	7.13	92.62	12.06
	2	2018-03-06	6	SEM	42	1	DI	9.8	79.94	11.89		2	2018-03-06	6	SEM	42	1	DI	7.82	109.72	14
	2	2018-03-06	6	SEM	42	1	ES	9.98	79.04	11.29		2	2018-03-06	6	SEM	42	1	ES	7.63	109.56	15.38
	2	2018-03-06	6	SEM	42	2	DI	9.32	82.06	12.77		2	2018-03-06	6	SEM	42	2	DI	7.55	112.19	16.8
	2	2018-03-06	6	SEM	42	2	ES	9.43	81.28	12.75		2	2018-03-06	6	SEM	42	2	ES	8.21	112.01	17.24
	2	2018-03-06	6	SEM	42	1	DI	8.65	79.32	11.62		2	2018-03-06	6	SEM	42	1	DI	8.37	110	17.18
	2	2018-03-06	6	SEM	42	1	ES	9.3	78.43	12		2	2018-03-06	6	SEM	42	1	ES	8.59	110.48	16.9
	2	2018-03-06	6	SEM	42	2	DI	9.51	86.12	13.14		2	2018-03-06	6	SEM	42	2	DI	7.92	116.63	18.4
	2	2018-03-06	6	SEM	42	2	ES	9.65	86.47	13.26		2	2018-03-06	6	SEM	42	2	ES	7.87	117.29	19
	2	2018-03-06	6	COM	42	1	DI	12.89	85.47	18.3		2	2018-03-06	6	COM	42	1	DI	8.75	119.22	24.24
	2	2018-03-06	6	COM	42	1	ES	13.17	85.72	18.26		2	2018-03-06	6	COM	42	1	ES	8.97	119.24	24.4
	2	2018-03-06	6	COM	42	2	DI	10.79	83.22	15.16		2	2018-03-06	6	COM	42	2	DI	9.77	119.52	23.19
	2	2018-03-06	6	COM	42	2	ES	11.13	82.47	15.19		2	2018-03-06	6	COM	42	2	ES	9.72	119.3	23.52
	2	2018-03-06	6	COM	42	1	DI	10	74.25	11.34		2	2018-03-06	6	COM	42	1	DI	8.9	105.17	15.44
	2	2018-03-06	6	COM	42	1	ES	9.78	76.17	11.31		2	2018-03-06	6	COM	42	1	ES	8.31	105.4	15.22
	2	2018-03-06	6	COM	42	2	DI	9.15	77.66	10.72		2	2018-03-06	6	COM	42	2	DI	7.79	108.62	15.45
	2	2018-03-06	6	COM	42	2	ES	9.3	77.33	10.52		2	2018-03-06	6	COM	42	2	ES	7.78	109.77	14.79

## Sheet: BONES BIOMECHANICS
		BONES BIOMECHANICS IN THE FEMUR AND TIBIA OF BROILERS
																													TIBIAS OF BIRDS
		FEMUR OF BIRDS
		DATE	WEEK	AGE BIRDS	INSTALLATION	BOX	BIRD	LEGS	APPLIED FORCE (kgf)	APPLIED FORCE (N)	B (Ø ext. width mm)	B (Ø ext. width m)	b (Ø int. width mm)	b (Ø int. width m)	D (Ø ext. height mm)	D (Ø ext. height m)	d (Ø int. height mm)	d (Ø int. height m)	C (mm)	C (m)	L (m)	VALUE PI	Area (m2)	I (m4 )	I (10-10 m4)	Ultimate bending stress (Pa)	Ultimate bending stress (Mpa)		DATE	WEEK	AGE BIRDS	INSTALLATION	BOX	BIRD	LEGS	APPLIED FORCE (kgf)	APPLIED FORCE (N)	B (Ø ext. width mm)	B (Ø ext. width m)	b (Ø int. width mm)	b (Ø int. width m)	D (Ø ext. height mm)	D (Ø ext. height m)	d (Ø int. height mm)	d (Ø int. height m)	C (mm)	C (m)	L (m)	VALUE PI
		2017-10-31	0	1	SEM	A1	1	RIGHT	0.97	9.51245	1.8	0.0018	0.77	0.00077	2.38	0.00238	1.23	0.00123	0.615	0.000615	0.014	3.14159	1.04832e-05	1.11884e-12	0.0111884	1.83007e+07	18.3007		2017-10-31	0	1	SEM	A1	1	RIGHT	0.74	7.25692	1.8	0.0018	0.77	0.00077	2.38	0.00238	1.23	0.00123	0.615	0.000615	0.017	3.14159
		2017-10-31	0	1	SEM	A1	1	LEFT	0.82	8.04145	1.74	0.00174	1.19	0.00119	2.23	0.00223	1.64	0.00164	0.82	0.00082	0.014	3.14159	6.05888e-06	6.88294e-13	0.00688294	3.35307e+07	33.5307		2017-10-31	0	1	SEM	A1	1	LEFT	0.78	7.64919	1.74	0.00174	1.19	0.00119	2.23	0.00223	1.64	0.00164	0.82	0.00082	0.017	3.14159
		2017-10-31	0	1	SEM	A1	2	RIGHT	0.84	8.23759	1.98	0.00198	0.99	0.00099	2.15	0.00215	1.16	0.00116	0.58	0.00058	0.014	3.14159	9.76595e-06	8.88502e-13	0.00888502	1.88208e+07	18.8208		2017-10-31	0	1	SEM	A1	2	RIGHT	0.87	8.53179	1.98	0.00198	0.99	0.00099	2.15	0.00215	1.16	0.00116	0.58	0.00058	0.017	3.14159
		2017-10-31	0	1	SEM	A1	2	LEFT	0.9	8.82598	2	0.002	1.05	0.00105	2.22	0.00222	1.32	0.00132	0.66	0.00066	0.014	3.14159	9.59442e-06	9.53889e-13	0.00953889	2.13736e+07	21.3736		2017-10-31	0	1	SEM	A1	2	LEFT	0.82	8.04145	2	0.002	1.05	0.00105	2.22	0.00222	1.32	0.00132	0.66	0.00066	0.017	3.14159
		2018-01-23	0	1	SEM	A1	1	RIGHT	0.91	8.92405	1.85	0.00185	0.93	0.00093	1.79	0.00179	1.06	0.00106	0.53	0.00053	0.014	3.14159	7.3064e-06	4.65634e-13	0.00465634	3.55518e+07	35.5518		2018-01-23	0	1	SEM	A1	1	RIGHT	0.78	7.64919	2.17	0.00217	1.05	0.00105	1.97	0.00197	1.1	0.0011	0.55	0.00055	0.017	3.14159
		2018-01-23	0	1	SEM	A1	1	LEFT	0.84	8.23759	1.27	0.00127	1.05	0.00105	2	0.002	1.04	0.00104	0.52	0.00052	0.014	3.14159	4.54903e-06	4.39966e-13	0.00439966	3.40763e+07	34.0763		2018-01-23	0	1	SEM	A1	1	LEFT	0.76	7.45305	2.07	0.00207	1.05	0.00105	1.84	0.00184	1	0.001	0.5	0.0005	0.017	3.14159
		2018-01-23	0	1	SEM	A1	2	RIGHT	0.61	5.98206	1.65	0.00165	1.24	0.00124	1.85	0.00185	1.14	0.00114	0.57	0.00057	0.014	3.14159	5.14876e-06	4.21893e-13	0.00421893	2.82873e+07	28.2873		2018-01-23	0	1	SEM	A1	2	RIGHT	0.67	6.57046	1.96	0.00196	1.07	0.00107	1.65	0.00165	0.96	0.00096	0.48	0.00048	0.017	3.14159
		2018-01-23	0	1	SEM	A1	2	LEFT	0.64	6.27626	1.65	0.00165	1.19	0.00119	1.83	0.00183	1.17	0.00117	0.585	0.000585	0.014	3.14159	5.112e-06	4.02098e-13	0.00402098	3.1959e+07	31.959		2018-01-23	0	1	SEM	A1	2	LEFT	0.66	6.47239	2.01	0.00201	1.17	0.00117	1.7	0.0017	1.07	0.00107	0.535	0.000535	0.017	3.14159
		2017-10-31	0	1	SEM	A2	1	RIGHT	0.97	9.51245	1.83	0.00183	0.81	0.00081	1.98	0.00198	1.35	0.00135	0.675	0.000675	0.014	3.14159	7.94792e-06	5.98401e-13	0.00598401	3.75553e+07	37.5553		2017-10-31	0	1	SEM	A2	1	RIGHT	0.73	7.15885	1.83	0.00183	0.81	0.00081	1.98	0.00198	1.35	0.00135	0.675	0.000675	0.017	3.14159
		2017-10-31	0	1	SEM	A2	1	LEFT	0.76	7.45305	1.88	0.00188	0.86	0.00086	2.03	0.00203	1.02	0.00102	0.51	0.00051	0.014	3.14159	9.23377e-06	7.25904e-13	0.00725904	1.83271e+07	18.3271		2017-10-31	0	1	SEM	A2	1	LEFT	0.72	7.06079	1.88	0.00188	0.86	0.00086	2.03	0.00203	1.02	0.00102	0.51	0.00051	0.017	3.14159
		2017-10-31	0	1	SEM	A2	2	RIGHT	0.98	9.61052	1.77	0.00177	0.6	0.0006	2.05	0.00205	0.91	0.00091	0.455	0.000455	0.014	3.14159	9.68396e-06	7.25035e-13	0.00725035	2.1109e+07	21.109		2017-10-31	0	1	SEM	A2	2	RIGHT	0.75	7.35499	1.77	0.00177	0.6	0.0006	2.05	0.00205	0.91	0.00091	0.455	0.000455	0.017	3.14159
		2017-10-31	0	1	SEM	A2	2	LEFT	1.01	9.90472	1.81	0.00181	0.88	0.00088	1.96	0.00196	1.22	0.00122	0.61	0.00061	0.014	3.14159	7.7723e-06	5.89495e-13	0.00589495	3.58723e+07	35.8723		2017-10-31	0	1	SEM	A2	2	LEFT	0.81	7.94339	1.81	0.00181	0.88	0.00088	1.96	0.00196	1.22	0.00122	0.61	0.00061	0.017	3.14159
		2018-01-23	0	1	SEM	A2	1	RIGHT	0.9	8.82598	1.81	0.00181	1.14	0.00114	2.07	0.00207	1.35	0.00135	0.675	0.000675	0.014	3.14159	6.93569e-06	6.49221e-13	0.00649221	3.21176e+07	32.1176		2018-01-23	0	1	SEM	A2	1	RIGHT	0.77	7.55112	2.1	0.0021	1.26	0.00126	1.8	0.0018	1	0.001	0.5	0.0005	0.017	3.14159
		2018-01-23	0	1	SEM	A2	1	LEFT	0.83	8.13952	1.82	0.00182	0.69	0.00069	2.05	0.00205	1.35	0.00135	0.675	0.000675	0.014	3.14159	8.79489e-06	6.85112e-13	0.00685112	2.80679e+07	28.0679		2018-01-23	0	1	SEM	A2	1	LEFT	0.82	8.04145	2.11	0.00211	1.05	0.00105	1.82	0.00182	1.11	0.00111	0.555	0.000555	0.017	3.14159
		2018-01-23	0	1	SEM	A2	2	RIGHT	0.91	8.92405	1.7	0.0017	0.92	0.00092	2.11	0.00211	1.01	0.00101	0.505	0.000505	0.014	3.14159	8.34972e-06	7.36068e-13	0.00736068	2.14291e+07	21.4291		2018-01-23	0	1	SEM	A2	2	RIGHT	0.75	7.35499	1.96	0.00196	0.95	0.00095	1.74	0.00174	1.01	0.00101	0.505	0.000505	0.017	3.14159
		2018-01-23	0	1	SEM	A2	2	LEFT	0.79	7.74725	1.64	0.00164	0.96	0.00096	2.03	0.00203	1.27	0.00127	0.635	0.000635	0.014	3.14159	6.62876e-06	5.7589e-13	0.0057589	2.98986e+07	29.8986		2018-01-23	0	1	SEM	A2	2	LEFT	0.77	7.55112	1.91	0.00191	0.71	0.00071	1.76	0.00176	0.93	0.00093	0.465	0.000465	0.017	3.14159
		2017-10-31	0	1	COM	B1	1	RIGHT	0.82	8.04145	1.85	0.00185	0.98	0.00098	2.03	0.00203	1.21	0.00121	0.605	0.000605	0.014	3.14159	8.07295e-06	6.73256e-13	0.00673256	2.52917e+07	25.2917		2017-10-31	0	1	COM	B1	1	RIGHT	0.71	6.96272	1.85	0.00185	0.98	0.00098	2.03	0.00203	1.21	0.00121	0.605	0.000605	0.017	3.14159
		2017-10-31	0	1	COM	B1	1	LEFT	0.85	8.33565	1.82	0.00182	0.99	0.00099	1.94	0.00194	1.42	0.00142	0.71	0.00071	0.014	3.14159	6.67588e-06	5.12239e-13	0.00512239	4.04383e+07	40.4383		2017-10-31	0	1	COM	B1	1	LEFT	0.75	7.35499	1.82	0.00182	0.99	0.00099	1.94	0.00194	1.42	0.00142	0.71	0.00071	0.017	3.14159
		2017-10-31	0	1	COM	B1	2	RIGHT	0.78	7.64919	1.8	0.0018	1.07	0.00107	2.16	0.00216	1.33	0.00133	0.665	0.000665	0.014	3.14159	7.74371e-06	7.65504e-13	0.00765504	2.32572e+07	23.2572		2017-10-31	0	1	COM	B1	2	RIGHT	0.69	6.76659	1.8	0.0018	1.07	0.00107	2.16	0.00216	1.33	0.00133	0.665	0.000665	0.017	3.14159
		2017-10-31	0	1	COM	B1	2	LEFT	0.8	7.84532	1.96	0.00196	1.11	0.00111	2.03	0.00203	1.38	0.00138	0.69	0.00069	0.014	3.14159	7.68748e-06	6.60475e-13	0.00660475	2.86861e+07	28.6861		2017-10-31	0	1	COM	B1	2	LEFT	0.67	6.57046	1.96	0.00196	1.11	0.00111	2.03	0.00203	1.38	0.00138	0.69	0.00069	0.017	3.14159
		2018-01-23	0	1	COM	B1	1	RIGHT	0.74	7.25692	1.81	0.00181	0.72	0.00072	2.1	0.0021	1.01	0.00101	0.505	0.000505	0.014	3.14159	9.65663e-06	7.85009e-13	0.00785009	1.63394e+07	16.3394		2018-01-23	0	1	COM	B1	1	RIGHT	0.84	8.23759	2.01	0.00201	1.11	0.00111	1.82	0.00182	1.08	0.00108	0.54	0.00054	0.017	3.14159
		2018-01-23	0	1	COM	B1	1	LEFT	0.74	7.25692	1.79	0.00179	0.68	0.00068	2.14	0.00214	1.13	0.00113	0.565	0.000565	0.014	3.14159	9.62019e-06	8.11511e-13	0.00811511	1.76838e+07	17.6838		2018-01-23	0	1	COM	B1	1	LEFT	0.8	7.84532	2.09	0.00209	1.09	0.00109	1.73	0.00173	0.98	0.00098	0.49	0.00049	0.017	3.14159
		2018-01-23	0	1	COM	B1	2	RIGHT	0.92	9.02212	1.61	0.00161	1.01	0.00101	2.01	0.00201	0.96	0.00096	0.48	0.00048	0.014	3.14159	7.12042e-06	5.96849e-13	0.00596849	2.53953e+07	25.3953		2018-01-23	0	1	COM	B1	2	RIGHT	0.84	8.23759	1.99	0.00199	0.95	0.00095	1.66	0.00166	0.98	0.00098	0.49	0.00049	0.017	3.14159
		2018-01-23	0	1	COM	B1	2	LEFT	0.86	8.43372	1.55	0.00155	0.74	0.00074	1.87	0.00187	1.14	0.00114	0.57	0.00057	0.014	3.14159	6.45566e-06	4.42932e-13	0.00442932	3.79862e+07	37.9862		2018-01-23	0	1	COM	B1	2	LEFT	0.76	7.45305	2.1	0.0021	1.24	0.00124	1.71	0.00171	1	0.001	0.5	0.0005	0.017	3.14159
		2017-10-31	0	1	COM	B2	1	RIGHT	0.65	6.37432	1.62	0.00162	1.06	0.00106	1.81	0.00181	1.27	0.00127	0.635	0.000635	0.014	3.14159	4.98257e-06	3.6431e-13	0.0036431	3.8887e+07	38.887		2017-10-31	0	1	COM	B2	1	RIGHT	0.66	6.47239	1.62	0.00162	1.06	0.00106	1.81	0.00181	1.27	0.00127	0.635	0.000635	0.017	3.14159
		2017-10-31	0	1	COM	B2	1	LEFT	0.71	6.96272	1.75	0.00175	1.01	0.00101	1.92	0.00192	1.14	0.00114	0.57	0.00057	0.014	3.14159	6.93852e-06	5.33607e-13	0.00533607	2.60316e+07	26.0316		2017-10-31	0	1	COM	B2	1	LEFT	0.7	6.86465	1.75	0.00175	1.01	0.00101	1.92	0.00192	1.14	0.00114	0.57	0.00057	0.017	3.14159
		2017-10-31	0	1	COM	B2	2	RIGHT	0.77	7.55112	1.78	0.00178	1.08	0.00108	1.95	0.00195	1	0.001	0.5	0.0005	0.014	3.14159	7.51155e-06	5.93805e-13	0.00593805	2.22539e+07	22.2539		2017-10-31	0	1	COM	B2	2	RIGHT	0.79	7.74725	1.78	0.00178	1.08	0.00108	1.95	0.00195	1	0.001	0.5	0.0005	0.017	3.14159
		2017-10-31	0	1	COM	B2	2	LEFT	0.78	7.64919	1.86	0.00186	1.07	0.00107	1.94	0.00194	1.33	0.00133	0.665	0.000665	0.014	3.14159	6.86532e-06	5.42099e-13	0.00542099	3.28417e+07	32.8417		2017-10-31	0	1	COM	B2	2	LEFT	0.84	8.23759	1.86	0.00186	1.07	0.00107	1.94	0.00194	1.33	0.00133	0.665	0.000665	0.017	3.14159
		2018-01-23	0	1	COM	B2	1	RIGHT	0.96	9.41438	1.81	0.00181	0.82	0.00082	2.09	0.00209	1.1	0.0011	0.55	0.00055	0.014	3.14159	9.05061e-06	7.56201e-13	0.00756201	2.39655e+07	23.9655		2018-01-23	0	1	COM	B2	1	RIGHT	0.72	7.06079	2.1	0.0021	1.04	0.00104	1.66	0.00166	0.96	0.00096	0.48	0.00048	0.017	3.14159
		2018-01-23	0	1	COM	B2	1	LEFT	0.92	9.02212	1.95	0.00195	0.81	0.00081	1.91	0.00191	0.94	0.00094	0.47	0.00047	0.014	3.14159	9.30885e-06	6.32814e-13	0.00632814	2.3453e+07	23.453		2018-01-23	0	1	COM	B2	1	LEFT	0.91	8.92405	2.11	0.00211	0.95	0.00095	1.76	0.00176	0.93	0.00093	0.465	0.000465	0.017	3.14159
		2018-01-23	0	1	COM	B2	2	RIGHT	0.98	9.61052	1.93	0.00193	1.03	0.00103	2.07	0.00207	1.08	0.00108	0.54	0.00054	0.014	3.14159	9.05627e-06	7.75234e-13	0.00775234	2.34302e+07	23.4302		2018-01-23	0	1	COM	B2	2	RIGHT	0.83	8.13952	2.02	0.00202	0.96	0.00096	1.69	0.00169	0.92	0.00092	0.46	0.00046	0.017	3.14159
		2018-01-23	0	1	COM	B2	2	LEFT	0.86	8.43372	1.83	0.00183	1.1	0.0011	1.88	0.00188	1.13	0.00113	0.565	0.000565	0.014	3.14159	6.90334e-06	5.18056e-13	0.00518056	3.21928e+07	32.1928		2018-01-23	0	1	COM	B2	2	LEFT	0.85	8.33565	2.04	0.00204	0.89	0.00089	1.82	0.00182	0.94	0.00094	0.47	0.00047	0.017	3.14159
		2017-11-07	1	7	SEM	A1	1	RIGHT	2.62	25.6934	2.59	0.00259	1.5	0.0015	2.79	0.00279	1.32	0.00132	0.66	0.00066	0.017	3.14159	1.64811e-05	2.58714e-12	0.0258714	2.78571e+07	27.8571		2017-11-07	1	7	SEM	A1	1	RIGHT	1.94	19.0249	2.59	0.00259	1.5	0.0015	2.79	0.00279	1.32	0.00132	0.66	0.00066	0.024	3.14159
		2017-11-07	1	7	SEM	A1	1	LEFT	2.87	28.1451	2.73	0.00273	1.47	0.00147	2.82	0.00282	1.79	0.00179	0.895	0.000895	0.017	3.14159	1.59194e-05	2.58678e-12	0.0258678	4.13862e+07	41.3862		2017-11-07	1	7	SEM	A1	1	LEFT	1.81	17.75	2.73	0.00273	1.47	0.00147	2.82	0.00282	1.79	0.00179	0.895	0.000895	0.024	3.14159
		2017-11-07	1	7	SEM	A1	2	RIGHT	3.77	36.9711	3.48	0.00348	1.37	0.00137	3.31	0.00331	1.73	0.00173	0.865	0.000865	0.017	3.14159	2.87415e-05	5.83627e-12	0.0583627	2.3288e+07	23.288		2017-11-07	1	7	SEM	A1	2	RIGHT	1.95	19.123	3.48	0.00348	1.37	0.00137	3.31	0.00331	1.73	0.00173	0.865	0.000865	0.024	3.14159
		2017-11-07	1	7	SEM	A1	2	LEFT	3.77	36.9711	3.55	0.00355	2	0.002	3.55	0.00355	1.89	0.00189	0.945	0.000945	0.017	3.14159	2.77167e-05	7.1207e-12	0.071207	2.08526e+07	20.8526		2017-11-07	1	7	SEM	A1	2	LEFT	2.27	22.2611	3.55	0.00355	2	0.002	3.55	0.00355	1.89	0.00189	0.945	0.000945	0.024	3.14159
		2018-01-30	1	7	SEM	A1	1	RIGHT	3.78	37.0691	3.48	0.00348	1.53	0.00153	3.26	0.00326	1.56	0.00156	0.78	0.00078	0.017	3.14159	2.81424e-05	5.62321e-12	0.0562321	2.1853e+07	21.853		2018-01-30	1	7	SEM	A1	1	RIGHT	2.56	25.105	2.97	0.00297	1.65	0.00165	2.95	0.00295	1.52	0.00152	0.76	0.00076	0.024	3.14159
		2018-01-30	1	7	SEM	A1	1	LEFT	3.65	35.7943	3.37	0.00337	1.56	0.00156	3.33	0.00333	1.57	0.00157	0.785	0.000785	0.017	3.14159	2.75609e-05	5.80178e-12	0.0580178	2.05831e+07	20.5831		2018-01-30	1	7	SEM	A1	1	LEFT	2.96	29.0277	3.03	0.00303	1.49	0.00149	2.75	0.00275	1.52	0.00152	0.76	0.00076	0.024	3.14159
		2018-01-30	1	7	SEM	A1	2	RIGHT	3.64	35.6962	3.69	0.00369	1.59	0.00159	3.37	0.00337	1.97	0.00197	0.985	0.000985	0.017	3.14159	2.92262e-05	6.32445e-12	0.0632445	2.36279e+07	23.6279		2018-01-30	1	7	SEM	A1	2	RIGHT	2.76	27.0664	3.15	0.00315	1.63	0.00163	2.91	0.00291	1.63	0.00163	0.815	0.000815	0.024	3.14159
		2018-01-30	1	7	SEM	A1	2	LEFT	3.23	31.6755	3.35	0.00335	1.68	0.00168	3.33	0.00333	1.86	0.00186	0.93	0.00093	0.017	3.14159	2.52292e-05	5.53169e-12	0.0553169	2.26327e+07	22.6327		2018-01-30	1	7	SEM	A1	2	LEFT	2.75	26.9683	3.15	0.00315	1.55	0.00155	2.92	0.00292	1.7	0.0017	0.85	0.00085	0.024	3.14159
		2017-11-07	1	7	SEM	A2	1	RIGHT	3.95	38.7363	3.43	0.00343	1.55	0.00155	3.16	0.00316	1.48	0.00148	0.74	0.00074	0.017	3.14159	2.68443e-05	5.05715e-12	0.0505715	2.40898e+07	24.0898		2017-11-07	1	7	SEM	A2	1	RIGHT	2.77	27.1644	3.43	0.00343	1.55	0.00155	3.16	0.00316	1.48	0.00148	0.74	0.00074	0.024	3.14159
		2017-11-07	1	7	SEM	A2	1	LEFT	4.19	41.0899	3.08	0.00308	1.31	0.00131	3.24	0.00324	1.57	0.00157	0.785	0.000785	0.017	3.14159	2.48893e-05	4.88472e-12	0.0488472	2.80643e+07	28.0643		2017-11-07	1	7	SEM	A2	1	LEFT	2.79	27.3606	3.08	0.00308	1.31	0.00131	3.24	0.00324	1.57	0.00157	0.785	0.000785	0.024	3.14159
		2017-11-07	1	7	SEM	A2	2	RIGHT	4.16	40.7957	3.14	0.00314	1.55	0.00155	3.09	0.00309	1.71	0.00171	0.855	0.000855	0.017	3.14159	2.21548e-05	4.15966e-12	0.0415966	3.56378e+07	35.6378		2017-11-07	1	7	SEM	A2	2	RIGHT	2.79	27.3606	3.14	0.00314	1.55	0.00155	3.09	0.00309	1.71	0.00171	0.855	0.000855	0.024	3.14159
		2017-11-07	1	7	SEM	A2	2	LEFT	4.43	43.4435	3.05	0.00305	1.46	0.00146	3.17	0.00317	1.64	0.00164	0.82	0.00082	0.017	3.14159	2.28523e-05	4.44517e-12	0.0444517	3.40595e+07	34.0595		2017-11-07	1	7	SEM	A2	2	LEFT	2.59	25.3992	3.05	0.00305	1.46	0.00146	3.17	0.00317	1.64	0.00164	0.82	0.00082	0.024	3.14159
		2018-01-30	1	7	SEM	A2	1	RIGHT	4.14	40.5995	3.39	0.00339	1.55	0.00155	3.38	0.00338	1.77	0.00177	0.885	0.000885	0.017	3.14159	2.7378e-05	5.99309e-12	0.0599309	2.54802e+07	25.4802		2018-01-30	1	7	SEM	A2	1	RIGHT	2.86	28.047	3.05	0.00305	1.61	0.00161	2.79	0.00279	1.37	0.00137	0.685	0.000685	0.024	3.14159
		2018-01-30	1	7	SEM	A2	1	LEFT	4.29	42.0705	3.28	0.00328	1.55	0.00155	3.15	0.00315	1.63	0.00163	0.815	0.000815	0.017	3.14159	2.45217e-05	4.69452e-12	0.0469452	3.10408e+07	31.0408		2018-01-30	1	7	SEM	A2	1	LEFT	3.26	31.9697	2.92	0.00292	1.51	0.00151	2.67	0.00267	1.48	0.00148	0.74	0.00074	0.024	3.14159
		2018-01-30	1	7	SEM	A2	2	RIGHT	3.06	30.0083	3.64	0.00364	1.74	0.00174	3.34	0.00334	2.05	0.00205	1.025	0.001025	0.017	3.14159	2.69882e-05	5.91112e-12	0.0591112	2.21149e+07	22.1149		2018-01-30	1	7	SEM	A2	2	RIGHT	2.4	23.536	3	0.003	1.68	0.00168	2.66	0.00266	1.64	0.00164	0.82	0.00082	0.024	3.14159
		2018-01-30	1	7	SEM	A2	2	LEFT	2.84	27.8509	3.35	0.00335	1.91	0.00191	3.05	0.00305	1.88	0.00188	0.94	0.00094	0.017	3.14159	2.08184e-05	4.03549e-12	0.0403549	2.75714e+07	27.5714		2018-01-30	1	7	SEM	A2	2	LEFT	2.2	21.5746	3.16	0.00316	1.8	0.0018	2.59	0.00259	1.61	0.00161	0.805	0.000805	0.024	3.14159
		2017-11-07	1	7	COM	B1	1	RIGHT	5.29	51.8772	3.76	0.00376	1.53	0.00153	3.44	0.00344	1.59	0.00159	0.795	0.000795	0.017	3.14159	3.29921e-05	7.19861e-12	0.0719861	2.43491e+07	24.3491		2017-11-07	1	7	COM	B1	1	RIGHT	3.41	33.4407	3.76	0.00376	1.53	0.00153	3.44	0.00344	1.59	0.00159	0.795	0.000795	0.024	3.14159
		2017-11-07	1	7	COM	B1	1	LEFT	5.34	52.3675	3.58	0.00358	1.51	0.00151	3.47	0.00347	1.66	0.00166	0.83	0.00083	0.017	3.14159	3.1152e-05	6.99093e-12	0.0699093	2.64237e+07	26.4237		2017-11-07	1	7	COM	B1	1	LEFT	3.53	34.6175	3.58	0.00358	1.51	0.00151	3.47	0.00347	1.66	0.00166	0.83	0.00083	0.024	3.14159
		2017-11-07	1	7	COM	B1	2	RIGHT	5.48	53.7404	3.52	0.00352	1.57	0.00157	3.24	0.00324	1.57	0.00157	0.785	0.000785	0.017	3.14159	2.80855e-05	5.56872e-12	0.0556872	3.21962e+07	32.1962		2017-11-07	1	7	COM	B1	2	RIGHT	3.3	32.3619	3.52	0.00352	1.57	0.00157	3.24	0.00324	1.57	0.00157	0.785	0.000785	0.024	3.14159
		2017-11-07	1	7	COM	B1	2	LEFT	3.97	38.9324	3.76	0.00376	1.61	0.00161	3	0.003	1.61	0.00161	0.805	0.000805	0.017	3.14159	2.72938e-05	4.64525e-12	0.0464525	2.86739e+07	28.6739		2017-11-07	1	7	COM	B1	2	LEFT	3.41	33.4407	3.76	0.00376	1.61	0.00161	3	0.003	1.61	0.00161	0.805	0.000805	0.024	3.14159
		2018-01-30	1	7	COM	B1	1	RIGHT	3.17	31.0871	2.92	0.00292	1.44	0.00144	2.71	0.00271	1.39	0.00139	0.695	0.000695	0.017	3.14159	1.85718e-05	2.65815e-12	0.0265815	3.45441e+07	34.5441		2018-01-30	1	7	COM	B1	1	RIGHT	2.4	23.536	2.88	0.00288	1.28	0.00128	2.55	0.00255	1.33	0.00133	0.665	0.000665	0.024	3.14159
		2018-01-30	1	7	COM	B1	1	LEFT	3.32	32.5581	2.97	0.00297	1.48	0.00148	2.94	0.00294	1.43	0.00143	0.715	0.000715	0.017	3.14159	2.07829e-05	3.48617e-12	0.0348617	2.83795e+07	28.3795		2018-01-30	1	7	COM	B1	1	LEFT	2.03	19.9075	2.62	0.00262	1.36	0.00136	2.5	0.0025	1.38	0.00138	0.69	0.00069	0.024	3.14159
		2018-01-30	1	7	COM	B1	2	RIGHT	5.48	53.7404	2.94	0.00294	1.61	0.00161	2.57	0.00257	1.42	0.00142	0.71	0.00071	0.017	3.14159	1.65549e-05	2.21948e-12	0.0221948	7.30631e+07	73.0631		2018-01-30	1	7	COM	B1	2	RIGHT	3.3	32.3619	3.52	0.00352	1.57	0.00157	3.24	0.00324	1.57	0.00157	0.785	0.000785	0.024	3.14159
		2018-01-30	1	7	COM	B1	2	LEFT	3.97	38.9324	2.45	0.00245	1.45	0.00145	3.15	0.00315	1.72	0.00172	0.86	0.00086	0.017	3.14159	1.64101e-05	3.39073e-12	0.0339073	4.19667e+07	41.9667		2018-01-30	1	7	COM	B1	2	LEFT	3.41	33.4407	3.76	0.00376	1.61	0.00161	3	0.003	1.61	0.00161	0.805	0.000805	0.024	3.14159
		2017-11-07	1	7	COM	B2	1	RIGHT	4.36	42.757	2.99	0.00299	1.36	0.00136	3.12	0.00312	1.54	0.00154	0.77	0.00077	0.017	3.14159	2.27275e-05	4.20632e-12	0.0420632	3.32648e+07	33.2648		2017-11-07	1	7	COM	B2	1	RIGHT	2.41	23.634	2.99	0.00299	1.36	0.00136	3.12	0.00312	1.54	0.00154	0.77	0.00077	0.024	3.14159
		2017-11-07	1	7	COM	B2	1	LEFT	4.28	41.9725	3.24	0.00324	1.34	0.00134	2.9	0.0029	1.63	0.00163	0.815	0.000815	0.017	3.14159	2.26565e-05	3.58764e-12	0.0358764	4.0523e+07	40.523		2017-11-07	1	7	COM	B2	1	LEFT	2.19	21.4766	3.24	0.00324	1.34	0.00134	2.9	0.0029	1.63	0.00163	0.815	0.000815	0.024	3.14159
		2017-11-07	1	7	COM	B2	2	RIGHT	4.42	43.3454	3.11	0.00311	1.04	0.00104	3.06	0.00306	1.26	0.00126	0.63	0.00063	0.017	3.14159	2.57805e-05	4.26443e-12	0.0426443	2.72152e+07	27.2152		2017-11-07	1	7	COM	B2	2	RIGHT	3.08	30.2045	3.11	0.00311	1.04	0.00104	3.06	0.00306	1.26	0.00126	0.63	0.00063	0.024	3.14159
		2017-11-07	1	7	COM	B2	2	LEFT	4.41	43.2473	3.13	0.00313	1.14	0.00114	2.93	0.00293	1.19	0.00119	0.595	0.000595	0.017	3.14159	2.45493e-05	3.7637e-12	0.037637	2.9057e+07	29.057		2017-11-07	1	7	COM	B2	2	LEFT	2.77	27.1644	3.13	0.00313	1.14	0.00114	2.93	0.00293	1.19	0.00119	0.595	0.000595	0.024	3.14159
		2018-01-30	1	7	COM	B2	1	RIGHT	4.36	42.757	3.24	0.00324	1.26	0.00126	2.81	0.00281	1.32	0.00132	0.66	0.00066	0.017	3.14159	2.33772e-05	3.38057e-12	0.0338057	3.54772e+07	35.4772		2018-01-30	1	7	COM	B2	1	RIGHT	2.41	23.634	2.99	0.00299	1.36	0.00136	3.12	0.00312	1.54	0.00154	0.77	0.00077	0.024	3.14159
		2018-01-30	1	7	COM	B2	1	LEFT	4.28	41.9725	3.07	0.00307	1.54	0.00154	2.91	0.00291	1.47	0.00147	0.735	0.000735	0.017	3.14159	2.09541e-05	3.46722e-12	0.0346722	3.78146e+07	37.8146		2018-01-30	1	7	COM	B2	1	LEFT	2.19	21.4766	3.24	0.00324	1.34	0.00134	2.9	0.0029	1.63	0.00163	0.815	0.000815	0.024	3.14159
		2018-01-30	1	7	COM	B2	2	RIGHT	3.52	34.5194	3.34	0.00334	1.59	0.00159	3	0.003	1.56	0.00156	0.78	0.00078	0.017	3.14159	2.36864e-05	4.12304e-12	0.0412304	2.77542e+07	27.7542		2018-01-30	1	7	COM	B2	2	RIGHT	2.35	23.0456	2.86	0.00286	1.65	0.00165	2.49	0.00249	1.3	0.0013	0.65	0.00065	0.024	3.14159
		2018-01-30	1	7	COM	B2	2	LEFT	3.48	34.1271	3.34	0.00334	1.76	0.00176	2.93	0.00293	1.54	0.00154	0.77	0.00077	0.017	3.14159	2.22293e-05	3.80169e-12	0.0380169	2.93767e+07	29.3767		2018-01-30	1	7	COM	B2	2	LEFT	2.17	21.2804	2.94	0.00294	1.59	0.00159	2.64	0.00264	1.43	0.00143	0.715	0.000715	0.024	3.14159
		2017-11-14	2	14	SEM	A1	1	RIGHT	13.05	127.977	4.86	0.00486	1.66	0.00166	4.68	0.00468	1.87	0.00187	0.935	0.000935	0.024	3.14159	6.17028e-05	2.38782e-11	0.238782	3.00671e+07	30.0671		2017-11-14	2	14	SEM	A1	1	RIGHT	9.57	93.8496	4.86	0.00486	1.66	0.00166	4.68	0.00468	1.87	0.00187	0.935	0.000935	0.03	3.14159
		2017-11-14	2	14	SEM	A1	1	LEFT	13.7	134.351	4.7	0.0047	1.89	0.00189	4.71	0.00471	1.76	0.00176	0.88	0.00088	0.024	3.14159	5.90952e-05	2.35585e-11	0.235585	3.01112e+07	30.1112		2017-11-14	2	14	SEM	A1	1	LEFT	8.1	79.4339	4.7	0.0047	1.89	0.00189	4.71	0.00471	1.76	0.00176	0.88	0.00088	0.03	3.14159
		2017-11-14	2	14	SEM	A1	2	RIGHT	11.97	117.386	5.26	0.00526	1.65	0.00165	5.03	0.00503	1.49	0.00149	0.745	0.000745	0.024	3.14159	7.5396e-05	3.25335e-11	0.325335	1.61284e+07	16.1284		2017-11-14	2	14	SEM	A1	2	RIGHT	8.17	80.1203	5.26	0.00526	1.65	0.00165	5.03	0.00503	1.49	0.00149	0.745	0.000745	0.03	3.14159
		2017-11-14	2	14	SEM	A1	2	LEFT	8.01	78.5513	4.48	0.00448	1.53	0.00153	5.26	0.00526	1.34	0.00134	0.67	0.00067	0.024	3.14159	6.75901e-05	3.17667e-11	0.317667	9.94047e+06	9.94047		2017-11-14	2	14	SEM	A1	2	LEFT	8.03	78.7474	4.48	0.00448	1.53	0.00153	5.26	0.00526	1.34	0.00134	0.67	0.00067	0.03	3.14159
		2018-02-06	2	14	SEM	A1	1	RIGHT	13.81	135.43	5.86	0.00586	2.52	0.00252	6.03	0.00603	2.26	0.00226	1.13	0.00113	0.024	3.14159	9.31187e-05	6.15319e-11	0.615319	1.49226e+07	14.9226		2018-02-06	2	14	SEM	A1	1	RIGHT	15.07	147.786	4.96	0.00496	1.85	0.00185	4.85	0.00485	1.59	0.00159	0.795	0.000795	0.03	3.14159
		2018-02-06	2	14	SEM	A1	1	LEFT	10.89	106.794	5.84	0.00584	2.75	0.00275	4.9	0.0049	2.18	0.00218	1.09	0.00109	0.024	3.14159	7.1066e-05	3.22704e-11	0.322704	2.16432e+07	21.6432		2018-02-06	2	14	SEM	A1	1	LEFT	14.64	143.569	4.8	0.0048	1.72	0.00172	4.8	0.0048	1.78	0.00178	0.89	0.00089	0.03	3.14159
		2018-02-06	2	14	SEM	A1	2	RIGHT	17.77	174.264	5.91	0.00591	2.38	0.00238	5.66	0.00566	2.64	0.00264	1.32	0.00132	0.024	3.14159	8.53489e-05	5.03631e-11	0.503631	2.74044e+07	27.4044		2018-02-06	2	14	SEM	A1	2	RIGHT	12.94	126.898	5.13	0.00513	1.87	0.00187	4.74	0.00474	1.68	0.00168	0.84	0.00084	0.03	3.14159
		2018-02-06	2	14	SEM	A1	2	LEFT	19.52	191.426	5.86	0.00586	2.68	0.00268	5.83	0.00583	2.81	0.00281	1.405	0.001405	0.024	3.14159	8.367e-05	5.39846e-11	0.539846	2.98922e+07	29.8922		2018-02-06	2	14	SEM	A1	2	LEFT	13.05	127.977	4.85	0.00485	1.94	0.00194	4.49	0.00449	1.77	0.00177	0.885	0.000885	0.03	3.14159
		2017-11-14	2	14	SEM	A2	1	RIGHT	12.47	122.289	5.24	0.00524	1.96	0.00196	4.86	0.00486	1.44	0.00144	0.72	0.00072	0.024	3.14159	7.11382e-05	2.9187e-11	0.29187	1.81001e+07	18.1001		2017-11-14	2	14	SEM	A2	1	RIGHT	9.94	97.4781	5.24	0.00524	1.96	0.00196	4.86	0.00486	1.44	0.00144	0.72	0.00072	0.03	3.14159
		2017-11-14	2	14	SEM	A2	1	LEFT	10.54	103.362	4.73	0.00473	2.24	0.00224	4.87	0.00487	1.79	0.00179	0.895	0.000895	0.024	3.14159	5.97704e-05	2.61402e-11	0.261402	2.12337e+07	21.2337		2017-11-14	2	14	SEM	A2	1	LEFT	10.28	100.812	4.73	0.00473	2.24	0.00224	4.87	0.00487	1.79	0.00179	0.895	0.000895	0.03	3.14159
		2017-11-14	2	14	SEM	A2	2	RIGHT	9.68	94.9284	5.15	0.00515	2.15	0.00215	4.89	0.00489	2.28	0.00228	1.14	0.00114	0.024	3.14159	6.37162e-05	2.82587e-11	0.282587	2.29774e+07	22.9774		2017-11-14	2	14	SEM	A2	2	RIGHT	10.56	103.558	5.15	0.00515	2.15	0.00215	4.89	0.00489	2.28	0.00228	1.14	0.00114	0.03	3.14159
		2017-11-14	2	14	SEM	A2	2	LEFT	9.3	91.2018	5.2	0.0052	2.12	0.00212	4.95	0.00495	2.31	0.00231	1.155	0.001155	0.024	3.14159	6.54796e-05	2.96236e-11	0.296236	2.13353e+07	21.3353		2017-11-14	2	14	SEM	A2	2	LEFT	8.34	81.7875	5.2	0.0052	2.12	0.00212	4.95	0.00495	2.31	0.00231	1.155	0.001155	0.03	3.14159
		2018-02-06	2	14	SEM	A2	1	RIGHT	13.27	130.134	5.35	0.00535	2.13	0.00213	5.14	0.00514	2.1	0.0021	1.05	0.00105	0.024	3.14159	7.23383e-05	3.46325e-11	0.346325	2.36727e+07	23.6727		2018-02-06	2	14	SEM	A2	1	RIGHT	9.69	95.0264	4.39	0.00439	1.83	0.00183	4.24	0.00424	1.67	0.00167	0.835	0.000835	0.03	3.14159
		2018-02-06	2	14	SEM	A2	1	LEFT	11.81	115.817	5.88	0.00588	2.12	0.00212	5.14	0.00514	1.41	0.00141	0.705	0.000705	0.024	3.14159	8.55581e-05	3.88346e-11	0.388346	1.26152e+07	12.6152		2018-02-06	2	14	SEM	A2	1	LEFT	10.36	101.597	4.52	0.00452	1.81	0.00181	4.02	0.00402	1.53	0.00153	0.765	0.000765	0.03	3.14159
		2018-02-06	2	14	SEM	A2	2	RIGHT	11.81	115.817	5.02	0.00502	2.09	0.00209	5.33	0.00533	2.42	0.00242	1.21	0.00121	0.024	3.14159	6.81688e-05	3.57947e-11	0.357947	2.34903e+07	23.4903		2018-02-06	2	14	SEM	A2	2	RIGHT	8.4	82.3759	4.47	0.00447	2.28	0.00228	4.02	0.00402	1.97	0.00197	0.985	0.000985	0.03	3.14159
		2018-02-06	2	14	SEM	A2	2	LEFT	14.47	141.902	5.12	0.00512	2.27	0.00227	4.89	0.00489	2.72	0.00272	1.36	0.00136	0.024	3.14159	5.9258e-05	2.70971e-11	0.270971	4.27323e+07	42.7323		2018-02-06	2	14	SEM	A2	2	LEFT	9.52	93.3593	4.5	0.0045	2.16	0.00216	4.11	0.00411	2.15	0.00215	1.075	0.001075	0.03	3.14159
		2017-11-14	2	14	COM	B1	1	RIGHT	13.23	129.742	5.6	0.0056	2.57	0.00257	4.77	0.00477	2.29	0.00229	1.145	0.001145	0.024	3.14159	6.5429e-05	2.82687e-11	0.282687	3.15305e+07	31.5305		2017-11-14	2	14	COM	B1	1	RIGHT	10.76	105.52	5.6	0.0056	2.57	0.00257	4.77	0.00477	2.29	0.00229	1.145	0.001145	0.03	3.14159
		2017-11-14	2	14	COM	B1	1	LEFT	7.45	73.0595	5.73	0.00573	2.31	0.00231	5.28	0.00528	2.5	0.0025	1.25	0.00125	0.024	3.14159	7.69043e-05	3.95602e-11	0.395602	1.3851e+07	13.851		2017-11-14	2	14	COM	B1	1	LEFT	11.95	117.189	5.73	0.00573	2.31	0.00231	5.28	0.00528	2.5	0.0025	1.25	0.00125	0.03	3.14159
		2017-11-14	2	14	COM	B1	2	RIGHT	13.26	130.036	5.32	0.00532	2.39	0.00239	4.93	0.00493	2.37	0.00237	1.185	0.001185	0.024	3.14159	6.46015e-05	2.96765e-11	0.296765	3.11545e+07	31.1545		2017-11-14	2	14	COM	B1	2	RIGHT	9.36	91.7902	5.32	0.00532	2.39	0.00239	4.93	0.00493	2.37	0.00237	1.185	0.001185	0.03	3.14159
		2017-11-14	2	14	COM	B1	2	LEFT	13.14	128.859	5.07	0.00507	2.29	0.00229	4.74	0.00474	2.32	0.00232	1.16	0.00116	0.024	3.14159	5.88075e-05	2.50557e-11	0.250557	3.57947e+07	35.7947		2017-11-14	2	14	COM	B1	2	LEFT	8.96	87.8676	5.07	0.00507	2.29	0.00229	4.74	0.00474	2.32	0.00232	1.16	0.00116	0.03	3.14159
		2018-02-06	2	14	COM	B1	1	RIGHT	13.23	129.742	5.6	0.0056	2.57	0.00257	4.77	0.00477	2.29	0.00229	1.145	0.001145	0.024	3.14159	6.5429e-05	2.82687e-11	0.282687	3.15305e+07	31.5305		2018-02-06	2	14	COM	B1	1	RIGHT	10.76	105.52	5.6	0.0056	2.57	0.00257	4.77	0.00477	2.29	0.00229	1.145	0.001145	0.03	3.14159
		2018-02-06	2	14	COM	B1	1	LEFT	7.45	73.0595	5.73	0.00573	2.31	0.00231	5.28	0.00528	2.5	0.0025	1.25	0.00125	0.024	3.14159	7.69043e-05	3.95602e-11	0.395602	1.3851e+07	13.851		2018-02-06	2	14	COM	B1	1	LEFT	11.95	117.189	5.73	0.00573	2.31	0.00231	5.28	0.00528	2.5	0.0025	1.25	0.00125	0.03	3.14159
		2018-02-06	2	14	COM	B1	2	RIGHT	13.26	130.036	5.32	0.00532	2.39	0.00239	4.93	0.00493	2.37	0.00237	1.185	0.001185	0.024	3.14159	6.46015e-05	2.96765e-11	0.296765	3.11545e+07	31.1545		2018-02-06	2	14	COM	B1	2	RIGHT	9.36	91.7902	5.32	0.00532	2.39	0.00239	4.93	0.00493	2.37	0.00237	1.185	0.001185	0.03	3.14159
		2018-02-06	2	14	COM	B1	2	LEFT	13.14	128.859	5.07	0.00507	2.29	0.00229	4.74	0.00474	2.32	0.00232	1.16	0.00116	0.024	3.14159	5.88075e-05	2.50557e-11	0.250557	3.57947e+07	35.7947		2018-02-06	2	14	COM	B1	2	LEFT	8.96	87.8676	5.07	0.00507	2.29	0.00229	4.74	0.00474	2.32	0.00232	1.16	0.00116	0.03	3.14159
		2017-11-14	2	14	COM	B2	1	RIGHT	11.24	110.227	5	0.005	2.41	0.00241	5.27	0.00527	2.61	0.00261	1.305	0.001305	0.024	3.14159	6.302e-05	3.37594e-11	0.337594	2.55655e+07	25.5655		2017-11-14	2	14	COM	B2	1	RIGHT	6.83	66.9794	5.22	0.00522	2.17	0.00217	4.81	0.00481	2.17	0.00217	1.085	0.001085	0.03	3.14159
		2017-11-14	2	14	COM	B2	1	LEFT	11.61	113.855	4.92	0.00492	2.51	0.00251	4.97	0.00497	2.18	0.00218	1.09	0.00109	0.024	3.14159	5.96293e-05	2.83216e-11	0.283216	2.62913e+07	26.2913		2017-11-14	2	14	COM	B2	1	LEFT	8.16	80.0223	5.36	0.00536	2.04	0.00204	4.65	0.00465	2.16	0.00216	1.08	0.00108	0.03	3.14159
		2017-11-14	2	14	COM	B2	2	RIGHT	14.72	144.354	5.82	0.00582	2.27	0.00227	5.78	0.00578	2.89	0.00289	1.445	0.001445	0.024	3.14159	8.50721e-05	5.23836e-11	0.523836	2.3892e+07	23.892		2017-11-14	2	14	COM	B2	2	RIGHT	13.88	136.116	5.82	0.00582	2.27	0.00227	5.78	0.00578	2.89	0.00289	1.445	0.001445	0.03	3.14159
		2017-11-14	2	14	COM	B2	2	LEFT	13.56	132.978	5.8	0.0058	2.4	0.0024	5.5	0.0055	2.55	0.00255	1.275	0.001275	0.024	3.14159	8.09903e-05	4.53338e-11	0.453338	2.24398e+07	22.4398		2017-11-14	2	14	COM	B2	2	LEFT	14.27	139.941	5.8	0.0058	2.4	0.0024	5.5	0.0055	2.55	0.00255	1.275	0.001275	0.03	3.14159
		2018-02-06	2	14	COM	B2	1	RIGHT	11.24	110.227	5	0.005	2.41	0.00241	5.27	0.00527	2.61	0.00261	1.305	0.001305	0.024	3.14159	6.302e-05	3.37594e-11	0.337594	2.55655e+07	25.5655		2018-02-06	2	14	COM	B2	1	RIGHT	6.83	66.9794	5.22	0.00522	2.17	0.00217	4.81	0.00481	2.17	0.00217	1.085	0.001085	0.03	3.14159
		2018-02-06	2	14	COM	B2	1	LEFT	11.61	113.855	4.92	0.00492	2.51	0.00251	4.97	0.00497	2.18	0.00218	1.09	0.00109	0.024	3.14159	5.96293e-05	2.83216e-11	0.283216	2.62913e+07	26.2913		2018-02-06	2	14	COM	B2	1	LEFT	8.16	80.0223	5.36	0.00536	2.04	0.00204	4.65	0.00465	2.16	0.00216	1.08	0.00108	0.03	3.14159
		2018-02-06	2	14	COM	B2	2	RIGHT	14.72	144.354	5.82	0.00582	2.27	0.00227	5.78	0.00578	2.89	0.00289	1.445	0.001445	0.024	3.14159	8.50721e-05	5.23836e-11	0.523836	2.3892e+07	23.892		2018-02-06	2	14	COM	B2	2	RIGHT	13.88	136.116	5.82	0.00582	2.27	0.00227	5.78	0.00578	2.89	0.00289	1.445	0.001445	0.03	3.14159
		2018-02-06	2	14	COM	B2	2	LEFT	13.56	132.978	5.8	0.0058	2.4	0.0024	5.5	0.0055	2.55	0.00255	1.275	0.001275	0.024	3.14159	8.09903e-05	4.53338e-11	0.453338	2.24398e+07	22.4398		2018-02-06	2	14	COM	B2	2	LEFT	14.27	139.941	5.8	0.0058	2.4	0.0024	5.5	0.0055	2.55	0.00255	1.275	0.001275	0.03	3.14159
		2017-11-21	3	21	SEM	A1	1	RIGHT	21.49	210.745	7.1	0.0071	3.2	0.0032	6.17	0.00617	3.31	0.00331	1.655	0.001655	0.03	3.14159	0.000104348	7.60302e-11	0.760302	3.44057e+07	34.4057		2017-11-21	3	21	SEM	A1	1	RIGHT	19.65	192.701	7.1	0.0071	3.2	0.0032	6.17	0.00617	3.31	0.00331	1.655	0.001655	0.042	3.14159
		2017-11-21	3	21	SEM	A1	1	LEFT	20.78	203.782	6.57	0.00657	3.38	0.00338	6.41	0.00641	3.65	0.00365	1.825	0.001825	0.03	3.14159	9.35463e-05	7.67346e-11	0.767346	3.63496e+07	36.3496		2017-11-21	3	21	SEM	A1	1	LEFT	17.65	173.087	6.57	0.00657	3.38	0.00338	6.41	0.00641	3.65	0.00365	1.825	0.001825	0.042	3.14159
		2017-11-21	3	21	SEM	A1	2	RIGHT	26.5	259.876	6.91	0.00691	3.18	0.00318	6.97	0.00697	3.4	0.0034	1.7	0.0017	0.03	3.14159	0.000117341	1.08525e-10	1.08525	3.05314e+07	30.5314		2017-11-21	3	21	SEM	A1	2	RIGHT	22.15	217.217	6.91	0.00691	3.18	0.00318	6.97	0.00697	3.4	0.0034	1.7	0.0017	0.042	3.14159
		2017-11-21	3	21	SEM	A1	2	LEFT	22.23	218.002	7	0.007	3.22	0.00322	7.01	0.00701	3.35	0.00335	1.675	0.001675	0.03	3.14159	0.00012027	1.12222e-10	1.12222	2.44038e+07	24.4038		2017-11-21	3	21	SEM	A1	2	LEFT	22.12	216.923	7	0.007	3.22	0.00322	7.01	0.00701	3.35	0.00335	1.675	0.001675	0.042	3.14159
		2018-02-13	3	21	SEM	A1	1	RIGHT	23.71	232.516	7.61	0.00761	3.65	0.00365	6.09	0.00609	3.48	0.00348	1.74	0.00174	0.03	3.14159	0.000105692	7.66859e-11	0.766859	3.95683e+07	39.5683		2018-02-13	3	21	SEM	A1	1	RIGHT	18.16	178.089	6.6	0.0066	2.55	0.00255	5.9	0.0059	2.31	0.00231	1.155	0.001155	0.042	3.14159
		2018-02-13	3	21	SEM	A1	1	LEFT	23.23	227.808	7.92	0.00792	3.51	0.00351	6.79	0.00679	3.49	0.00349	1.745	0.001745	0.03	3.14159	0.000130461	1.14176e-10	1.14176	2.61127e+07	26.1127		2018-02-13	3	21	SEM	A1	1	LEFT	17.04	167.105	6.81	0.00681	3.02	0.00302	6.17	0.00617	2.67	0.00267	1.335	0.001335	0.042	3.14159
		2018-02-13	3	21	SEM	A1	2	RIGHT	16.82	164.948	6.38	0.00638	2.68	0.00268	6.18	0.00618	3.1	0.0031	1.55	0.00155	0.03	3.14159	9.77676e-05	6.98752e-11	0.698752	2.7442e+07	27.442		2018-02-13	3	21	SEM	A1	2	RIGHT	16.6	162.79	5.84	0.00584	2.84	0.00284	5.75	0.00575	2.88	0.00288	1.44	0.00144	0.042	3.14159
		2018-02-13	3	21	SEM	A1	2	LEFT	18.4	180.442	6.4	0.0064	3.46	0.00346	6.32	0.00632	3.62	0.00362	1.81	0.00181	0.03	3.14159	8.77221e-05	7.11213e-11	0.711213	3.44412e+07	34.4412		2018-02-13	3	21	SEM	A1	2	LEFT	14.94	146.511	5.87	0.00587	2.98	0.00298	5.23	0.00523	2.66	0.00266	1.33	0.00133	0.042	3.14159
		2017-11-21	3	21	SEM	A2	1	RIGHT	17.66	173.185	7.04	0.00704	3.85	0.00385	6.67	0.00667	4.02	0.00402	2.01	0.00201	0.03	3.14159	9.88967e-05	9.01082e-11	0.901082	2.89737e+07	28.9737		2017-11-21	3	21	SEM	A2	1	RIGHT	18.9	185.346	7.04	0.00704	3.85	0.00385	6.67	0.00667	4.02	0.00402	2.01	0.00201	0.042	3.14159
		2017-11-21	3	21	SEM	A2	1	LEFT	16.28	159.652	6.33	0.00633	3.76	0.00376	6.32	0.00632	4.05	0.00405	2.025	0.002025	0.03	3.14159	7.78411e-05	6.6059e-11	0.66059	3.67054e+07	36.7054		2017-11-21	3	21	SEM	A2	1	LEFT	17.75	174.068	6.33	0.00633	3.76	0.00376	6.32	0.00632	4.05	0.00405	2.025	0.002025	0.042	3.14159
		2017-11-21	3	21	SEM	A2	2	RIGHT	17.86	175.147	6.65	0.00665	3.31	0.00331	5.64	0.00564	3.19	0.00319	1.595	0.001595	0.03	3.14159	8.46568e-05	5.31945e-11	0.531945	3.93874e+07	39.3874		2017-11-21	3	21	SEM	A2	2	RIGHT	16.31	159.946	6.65	0.00665	3.31	0.00331	5.64	0.00564	3.19	0.00319	1.595	0.001595	0.042	3.14159
		2017-11-21	3	21	SEM	A2	2	LEFT	13.65	133.861	6	0.006	3.3	0.0033	6.37	0.00637	3.43	0.00343	1.715	0.001715	0.03	3.14159	8.4512e-05	6.94664e-11	0.694664	2.47858e+07	24.7858		2017-11-21	3	21	SEM	A2	2	LEFT	16.87	165.438	6	0.006	3.3	0.0033	6.37	0.00637	3.43	0.00343	1.715	0.001715	0.042	3.14159
		2018-02-13	3	21	SEM	A2	1	RIGHT	19.83	194.466	6.34	0.00634	3.62	0.00362	5.93	0.00593	3.63	0.00363	1.815	0.001815	0.03	3.14159	7.68295e-05	5.62968e-11	0.562968	4.70216e+07	47.0216		2018-02-13	3	21	SEM	A2	1	RIGHT	14.77	144.844	5.7	0.0057	2.7	0.0027	4.83	0.00483	2.25	0.00225	1.125	0.001125	0.042	3.14159
		2018-02-13	3	21	SEM	A2	1	LEFT	19.32	189.464	6.1	0.0061	3.16	0.00316	6.35	0.00635	3.83	0.00383	1.915	0.001915	0.03	3.14159	8.36675e-05	6.78335e-11	0.678335	4.01156e+07	40.1156		2018-02-13	3	21	SEM	A2	1	LEFT	14.17	138.96	5.76	0.00576	2.57	0.00257	4.74	0.00474	2.36	0.00236	1.18	0.00118	0.042	3.14159
		2018-02-13	3	21	SEM	A2	2	RIGHT	20	196.133	7.08	0.00708	3.59	0.00359	6.18	0.00618	3.03	0.00303	1.515	0.001515	0.03	3.14159	0.000103285	7.69897e-11	0.769897	2.89462e+07	28.9462		2018-02-13	3	21	SEM	A2	2	RIGHT	19.31	189.366	6.44	0.00644	3.35	0.00335	5.62	0.00562	3.1	0.0031	1.55	0.00155	0.042	3.14159
		2018-02-13	3	21	SEM	A2	2	LEFT	19.72	193.387	6.73	0.00673	3.53	0.00353	6.29	0.00629	3.69	0.00369	1.845	0.001845	0.03	3.14159	9.20675e-05	7.33754e-11	0.733754	3.64699e+07	36.4699		2018-02-13	3	21	SEM	A2	2	LEFT	15.63	153.278	6.39	0.00639	3.3	0.0033	5.62	0.00562	2.86	0.00286	1.43	0.00143	0.042	3.14159
		2017-11-21	3	21	COM	B1	1	RIGHT	25.3	248.108	7.48	0.00748	3.11	0.00311	6.35	0.00635	2.75	0.00275	1.375	0.001375	0.03	3.14159	0.000122351	9.06774e-11	0.906774	2.82167e+07	28.2167		2017-11-21	3	21	COM	B1	1	RIGHT	26.28	257.719	7.48	0.00748	3.11	0.00311	6.35	0.00635	2.75	0.00275	1.375	0.001375	0.042	3.14159
		2017-11-21	3	21	COM	B1	1	LEFT	29.32	287.531	6.82	0.00682	3.01	0.00301	6.07	0.00607	3.17	0.00317	1.585	0.001585	0.03	3.14159	0.000100078	7.00406e-11	0.700406	4.88006e+07	48.8006		2017-11-21	3	21	COM	B1	1	LEFT	26.68	261.641	6.82	0.00682	3.01	0.00301	6.07	0.00607	3.17	0.00317	1.585	0.001585	0.042	3.14159
		2017-11-21	3	21	COM	B1	2	RIGHT	23.42	229.672	7.02	0.00702	3.55	0.00355	6.96	0.00696	3.53	0.00353	1.765	0.001765	0.03	3.14159	0.000114127	1.08323e-10	1.08323	2.80669e+07	28.0669		2017-11-21	3	21	COM	B1	2	RIGHT	20.61	202.115	7.02	0.00702	3.55	0.00355	6.96	0.00696	3.53	0.00353	1.765	0.001765	0.042	3.14159
		2017-11-21	3	21	COM	B1	2	LEFT	21.26	208.489	7.29	0.00729	3.61	0.00361	6.33	0.00633	3.45	0.00345	1.725	0.001725	0.03	3.14159	0.000105844	8.33376e-11	0.833376	3.23663e+07	32.3663		2017-11-21	3	21	COM	B1	2	LEFT	18.63	182.698	7.29	0.00729	3.61	0.00361	6.33	0.00633	3.45	0.00345	1.725	0.001725	0.042	3.14159
		2018-02-13	3	21	COM	B1	1	RIGHT	25.3	248.108	7.48	0.00748	3.11	0.00311	6.35	0.00635	2.75	0.00275	1.375	0.001375	0.03	3.14159	0.000122351	9.06774e-11	0.906774	2.82167e+07	28.2167		2018-02-13	3	21	COM	B1	1	RIGHT	26.28	257.719	7.48	0.00748	3.11	0.00311	6.35	0.00635	2.75	0.00275	1.375	0.001375	0.042	3.14159
		2018-02-13	3	21	COM	B1	1	LEFT	29.32	287.531	6.82	0.00682	3.01	0.00301	6.07	0.00607	3.17	0.00317	1.585	0.001585	0.03	3.14159	0.000100078	7.00406e-11	0.700406	4.88006e+07	48.8006		2018-02-13	3	21	COM	B1	1	LEFT	26.68	261.641	6.82	0.00682	3.01	0.00301	6.07	0.00607	3.17	0.00317	1.585	0.001585	0.042	3.14159
		2018-02-13	3	21	COM	B1	2	RIGHT	19.61	192.308	6.49	0.00649	3.64	0.00364	6.75	0.00675	3.93	0.00393	1.965	0.001965	0.03	3.14159	9.26842e-05	8.69768e-11	0.869768	3.25851e+07	32.5851		2018-02-13	3	21	COM	B1	2	RIGHT	17.71	173.676	6.48	0.00648	2.82	0.00282	5.66	0.00566	2.53	0.00253	1.265	0.001265	0.042	3.14159
		2018-02-13	3	21	COM	B1	2	LEFT	19.78	193.976	7.35	0.00735	3.36	0.00336	6.32	0.00632	3.76	0.00376	1.88	0.00188	0.03	3.14159	0.000106244	8.2163e-11	0.82163	3.32882e+07	33.2882		2018-02-13	3	21	COM	B1	2	LEFT	16.75	164.261	6.45	0.00645	3.27	0.00327	5.5	0.0055	2.66	0.00266	1.33	0.00133	0.042	3.14159
		2017-11-21	3	21	COM	B2	1	RIGHT	16.51	161.908	7.82	0.00782	3.65	0.00365	6.92	0.00692	3.56	0.00356	1.78	0.00178	0.03	3.14159	0.000129184	1.18906e-10	1.18906	1.81779e+07	18.1779		2017-11-21	3	21	COM	B2	1	RIGHT	21.76	213.393	7.82	0.00782	3.65	0.00365	6.92	0.00692	3.56	0.00356	1.78	0.00178	0.042	3.14159
		2017-11-21	3	21	COM	B2	1	LEFT	17.94	175.931	7.38	0.00738	3.42	0.00342	6.62	0.00662	2.99	0.00299	1.495	0.001495	0.03	3.14159	0.000121359	1.00433e-10	1.00433	1.96413e+07	19.6413		2017-11-21	3	21	COM	B2	1	LEFT	20.54	201.429	7.38	0.00738	3.42	0.00342	6.62	0.00662	2.99	0.00299	1.495	0.001495	0.042	3.14159
		2017-11-21	3	21	COM	B2	2	RIGHT	25	245.166	6.43	0.00643	3.18	0.00318	6.68	0.00668	3.39	0.00339	1.695	0.001695	0.03	3.14159	0.000101072	8.78448e-11	0.878448	3.54793e+07	35.4793		2017-11-21	3	21	COM	B2	2	RIGHT	19.05	186.817	6.43	0.00643	3.18	0.00318	6.68	0.00668	3.39	0.00339	1.695	0.001695	0.042	3.14159
		2017-11-21	3	21	COM	B2	2	LEFT	28.08	275.371	6.66	0.00666	3	0.003	6.94	0.00694	3.7	0.0037	1.85	0.00185	0.03	3.14159	0.000110334	1.01635e-10	1.01635	3.75931e+07	37.5931		2017-11-21	3	21	COM	B2	2	LEFT	21.08	206.724	6.66	0.00666	3	0.003	6.94	0.00694	3.7	0.0037	1.85	0.00185	0.042	3.14159
		2018-02-13	3	21	COM	B2	1	RIGHT	16.51	161.908	7.82	0.00782	3.65	0.00365	6.92	0.00692	3.56	0.00356	1.78	0.00178	0.03	3.14159	0.000129184	1.18906e-10	1.18906	1.81779e+07	18.1779		2018-02-13	3	21	COM	B2	1	RIGHT	21.76	213.393	7.82	0.00782	3.65	0.00365	6.92	0.00692	3.56	0.00356	1.78	0.00178	0.042	3.14159
		2018-02-13	3	21	COM	B2	1	LEFT	17.94	175.931	7.38	0.00738	3.42	0.00342	6.62	0.00662	2.99	0.00299	1.495	0.001495	0.03	3.14159	0.000121359	1.00433e-10	1.00433	1.96413e+07	19.6413		2018-02-13	3	21	COM	B2	1	LEFT	20.54	201.429	7.38	0.00738	3.42	0.00342	6.62	0.00662	2.99	0.00299	1.495	0.001495	0.042	3.14159
		2018-02-13	3	21	COM	B2	2	RIGHT	25	245.166	6.43	0.00643	3.18	0.00318	6.68	0.00668	3.39	0.00339	1.695	0.001695	0.03	3.14159	0.000101072	8.78448e-11	0.878448	3.54793e+07	35.4793		2018-02-13	3	21	COM	B2	2	RIGHT	19.05	186.817	6.43	0.00643	3.18	0.00318	6.68	0.00668	3.39	0.00339	1.695	0.001695	0.042	3.14159
		2018-02-13	3	21	COM	B2	2	LEFT	28.08	275.371	6.66	0.00666	3	0.003	6.94	0.00694	3.7	0.0037	1.85	0.00185	0.03	3.14159	0.000110334	1.01635e-10	1.01635	3.75931e+07	37.5931		2018-02-13	3	21	COM	B2	2	LEFT	21.08	206.724	6.66	0.00666	3	0.003	6.94	0.00694	3.7	0.0037	1.85	0.00185	0.042	3.14159
		2017-11-28	4	28	SEM	A1	1	RIGHT	23.37	229.181	9.97	0.00997	6.06	0.00606	9.25	0.00925	6.85	0.00685	3.425	0.003425	0.04	3.14159	0.000159315	2.91206e-10	2.91206	2.6955e+07	26.955		2017-11-28	4	28	SEM	A1	1	RIGHT	15.97	156.612	9.97	0.00997	6.06	0.00606	9.25	0.00925	6.85	0.00685	3.425	0.003425	0.048	3.14159
		2017-11-28	4	28	SEM	A1	1	LEFT	19.7	193.191	8.79	0.00879	5.59	0.00559	8.85	0.00885	5.75	0.00575	2.875	0.002875	0.04	3.14159	0.000143411	2.46476e-10	2.46476	2.25347e+07	22.5347		2017-11-28	4	28	SEM	A1	1	LEFT	16.88	165.536	8.79	0.00879	5.59	0.00559	8.85	0.00885	5.75	0.00575	2.875	0.002875	0.048	3.14159
		2017-11-28	4	28	SEM	A1	2	RIGHT	23	225.553	8.42	0.00842	4.15	0.00415	7.94	0.00794	4.38	0.00438	2.19	0.00219	0.04	3.14159	0.000152926	1.89437e-10	1.89437	2.60753e+07	26.0753		2017-11-28	4	28	SEM	A1	2	RIGHT	16.37	160.535	8.42	0.00842	4.15	0.00415	7.94	0.00794	4.38	0.00438	2.19	0.00219	0.048	3.14159
		2017-11-28	4	28	SEM	A1	2	LEFT	20.09	197.016	8.11	0.00811	4.54	0.00454	8.65	0.00865	5.64	0.00564	2.82	0.00282	0.04	3.14159	0.000139945	2.17286e-10	2.17286	2.55693e+07	25.5693		2017-11-28	4	28	SEM	A1	2	LEFT	23.07	226.239	8.11	0.00811	4.54	0.00454	8.65	0.00865	5.64	0.00564	2.82	0.00282	0.048	3.14159
		2018-02-20	4	28	SEM	A1	1	RIGHT	21.42	210.058	8.25	0.00825	4.59	0.00459	7.72	0.00772	5.11	0.00511	2.555	0.002555	0.04	3.14159	0.000126402	1.55985e-10	1.55985	3.44071e+07	34.4071		2018-02-20	4	28	SEM	A1	1	RIGHT	26.88	263.603	7.28	0.00728	3.96	0.00396	6.65	0.00665	3.96	0.00396	1.98	0.00198	0.048	3.14159
		2018-02-20	4	28	SEM	A1	1	LEFT	26.75	262.328	8.41	0.00841	4.51	0.00451	7.85	0.00785	5.16	0.00516	2.58	0.00258	0.04	3.14159	0.000134293	1.68982e-10	1.68982	4.0052e+07	40.052		2018-02-20	4	28	SEM	A1	1	LEFT	27.35	268.212	7.63	0.00763	4.37	0.00437	6.28	0.00628	3.85	0.00385	1.925	0.001925	0.048	3.14159
		2018-02-20	4	28	SEM	A1	2	RIGHT	15.81	155.043	8.25	0.00825	4.76	0.00476	6.94	0.00694	4.52	0.00452	2.26	0.00226	0.04	3.14159	0.00011228	1.13584e-10	1.13584	3.08492e+07	30.8492		2018-02-20	4	28	SEM	A1	2	RIGHT	17.57	172.303	6.28	0.00628	3.81	0.00381	5.63	0.00563	3.57	0.00357	1.785	0.001785	0.048	3.14159
		2018-02-20	4	28	SEM	A1	2	LEFT	15.78	154.749	6.67	0.00667	4.51	0.00451	8.21	0.00821	5.32	0.00532	2.66	0.00266	0.04	3.14159	9.6659e-05	1.47589e-10	1.47589	2.78903e+07	27.8903		2018-02-20	4	28	SEM	A1	2	LEFT	25.74	252.423	6.05	0.00605	3.67	0.00367	5.92	0.00592	3.36	0.00336	1.68	0.00168	0.048	3.14159
		2017-11-28	4	28	SEM	A2	1	RIGHT	22.31	218.786	8.08	0.00808	4.3	0.0043	7.15	0.00715	4.23	0.00423	2.115	0.002115	0.04	3.14159	0.000124354	1.28772e-10	1.28772	3.59344e+07	35.9344		2017-11-28	4	28	SEM	A2	1	RIGHT	21.71	212.902	8.08	0.00808	4.3	0.0043	7.15	0.00715	4.23	0.00423	2.115	0.002115	0.048	3.14159
		2017-11-28	4	28	SEM	A2	1	LEFT	24.67	241.93	7.84	0.00784	4.71	0.00471	7.17	0.00717	4.79	0.00479	2.395	0.002395	0.04	3.14159	0.000105721	1.16238e-10	1.16238	4.98481e+07	49.8481		2017-11-28	4	28	SEM	A2	1	LEFT	22.29	218.59	7.84	0.00784	4.71	0.00471	7.17	0.00717	4.79	0.00479	2.395	0.002395	0.048	3.14159
		2017-11-28	4	28	SEM	A2	2	RIGHT	18.83	184.659	8.47	0.00847	4.48	0.00448	8.57	0.00857	5.11	0.00511	2.555	0.002555	0.04	3.14159	0.000156122	2.31938e-10	2.31938	2.03418e+07	20.3418		2017-11-28	4	28	SEM	A2	2	RIGHT	19.35	189.759	8.47	0.00847	4.48	0.00448	8.57	0.00857	5.11	0.00511	2.555	0.002555	0.048	3.14159
		2017-11-28	4	28	SEM	A2	2	LEFT	18.25	178.971	7.64	0.00764	5.17	0.00517	7.56	0.00756	4.39	0.00439	2.195	0.002195	0.04	3.14159	0.000110151	1.40321e-10	1.40321	2.79959e+07	27.9959		2017-11-28	4	28	SEM	A2	2	LEFT	19.72	193.387	7.64	0.00764	5.17	0.00517	7.56	0.00756	4.39	0.00439	2.195	0.002195	0.048	3.14159
		2018-02-20	4	28	SEM	A2	1	RIGHT	29.54	289.688	9.2	0.0092	5	0.005	7.82	0.00782	4.99	0.00499	2.495	0.002495	0.04	3.14159	0.000147636	1.85136e-10	1.85136	3.904e+07	39.04		2018-02-20	4	28	SEM	A2	1	RIGHT	21.65	212.314	7.13	0.00713	4.36	0.00436	6.29	0.00629	4.13	0.00413	2.065	0.002065	0.048	3.14159
		2018-02-20	4	28	SEM	A2	1	LEFT	28.35	278.019	7.53	0.00753	5.06	0.00506	7.88	0.00788	4.38	0.00438	2.19	0.00219	0.04	3.14159	0.000116784	1.59705e-10	1.59705	3.81242e+07	38.1242		2018-02-20	4	28	SEM	A2	1	LEFT	23.68	232.221	7.03	0.00703	4.25	0.00425	6.37	0.00637	4.12	0.00412	2.06	0.00206	0.048	3.14159
		2018-02-20	4	28	SEM	A2	2	RIGHT	27.88	273.409	9.39	0.00939	6.48	0.00648	8.36	0.00836	5.99	0.00599	2.995	0.002995	0.04	3.14159	0.000124675	2.0059e-10	2.0059	4.08227e+07	40.8227		2018-02-20	4	28	SEM	A2	2	RIGHT	24.73	242.518	7.93	0.00793	4.6	0.0046	6.24	0.00624	4.25	0.00425	2.125	0.002125	0.048	3.14159
		2018-02-20	4	28	SEM	A2	2	LEFT	25.05	245.657	9.21	0.00921	5.09	0.00509	8.46	0.00846	6.05	0.00605	3.025	0.003025	0.04	3.14159	0.000148038	2.18024e-10	2.18024	3.4084e+07	34.084		2018-02-20	4	28	SEM	A2	2	LEFT	14.68	143.962	7.74	0.00774	4.59	0.00459	6.79	0.00679	4.27	0.00427	2.135	0.002135	0.048	3.14159
		2017-11-28	4	28	COM	B1	1	RIGHT	18.84	184.757	8.63	0.00863	4.28	0.00428	8.11	0.00811	4.45	0.00445	2.225	0.002225	0.04	3.14159	0.000160043	2.07083e-10	2.07083	1.98512e+07	19.8512		2017-11-28	4	28	COM	B1	1	RIGHT	18.23	178.775	8.63	0.00863	4.28	0.00428	8.11	0.00811	4.45	0.00445	2.225	0.002225	0.048	3.14159
		2017-11-28	4	28	COM	B1	1	LEFT	19.46	190.837	8.69	0.00869	4.78	0.00478	7.65	0.00765	5.24	0.00524	2.62	0.00262	0.04	3.14159	0.00013016	1.56935e-10	1.56935	3.186e+07	31.86		2017-11-28	4	28	COM	B1	1	LEFT	23.4	229.476	8.69	0.00869	4.78	0.00478	7.65	0.00765	5.24	0.00524	2.62	0.00262	0.048	3.14159
		2017-11-28	4	28	COM	B1	2	RIGHT	23.91	234.477	7.69	0.00769	4.67	0.00467	7.7	0.0077	4.57	0.00457	2.285	0.002285	0.04	3.14159	0.000118976	1.50186e-10	1.50186	3.56745e+07	35.6745		2017-11-28	4	28	COM	B1	2	RIGHT	18.59	182.306	7.69	0.00769	4.67	0.00467	7.7	0.0077	4.57	0.00457	2.285	0.002285	0.048	3.14159
		2017-11-28	4	28	COM	B1	2	LEFT	25.05	245.657	7.88	0.00788	4.79	0.00479	7.47	0.00747	5.09	0.00509	2.545	0.002545	0.04	3.14159	0.00010833	1.29996e-10	1.29996	4.80936e+07	48.0936		2017-11-28	4	28	COM	B1	2	LEFT	18.38	180.246	7.88	0.00788	4.79	0.00479	7.47	0.00747	5.09	0.00509	2.545	0.002545	0.048	3.14159
		2018-02-20	4	28	COM	B1	1	RIGHT	20.25	198.585	8.65	0.00865	4.34	0.00434	8.03	0.00803	5.02	0.00502	2.51	0.00251	0.04	3.14159	0.000149768	1.92559e-10	1.92559	2.58854e+07	25.8854		2018-02-20	4	28	COM	B1	1	RIGHT	21.16	207.509	7.16	0.00716	3.91	0.00391	5.84	0.00584	3.58	0.00358	1.79	0.00179	0.048	3.14159
		2018-02-20	4	28	COM	B1	1	LEFT	25.82	253.208	8.72	0.00872	4.94	0.00494	8.38	0.00838	5.53	0.00553	2.765	0.002765	0.04	3.14159	0.000143745	2.10511e-10	2.10511	3.32582e+07	33.2582		2018-02-20	4	28	COM	B1	1	LEFT	24.37	238.988	7.14	0.00714	3.95	0.00395	5.78	0.00578	3.57	0.00357	1.785	0.001785	0.048	3.14159
		2018-02-20	4	28	COM	B1	2	RIGHT	26.31	258.013	7.67	0.00767	4.34	0.00434	7.99	0.00799	4.43	0.00443	2.215	0.002215	0.04	3.14159	0.000132126	1.73216e-10	1.73216	3.29934e+07	32.9934		2018-02-20	4	28	COM	B1	2	RIGHT	29.69	291.159	7.71	0.00771	4.42	0.00442	6.61	0.00661	4.02	0.00402	2.01	0.00201	0.048	3.14159
		2018-02-20	4	28	COM	B1	2	LEFT	26.32	258.111	8.4	0.0084	5.17	0.00517	8.3	0.0083	5.57	0.00557	2.785	0.002785	0.04	3.14159	0.000128564	1.9157e-10	1.9157	3.75236e+07	37.5236		2018-02-20	4	28	COM	B1	2	LEFT	27.79	272.527	8.14	0.00814	4.86	0.00486	6.48	0.00648	4.37	0.00437	2.185	0.002185	0.048	3.14159
		2017-11-28	4	28	COM	B2	1	RIGHT	23.75	232.908	8.96	0.00896	4.87	0.00487	8.48	0.00848	4.58	0.00458	2.29	0.00229	0.04	3.14159	0.000168629	2.44801e-10	2.44801	2.17875e+07	21.7875		2017-11-28	4	28	COM	B2	1	RIGHT	22.58	221.434	8.96	0.00896	4.87	0.00487	8.48	0.00848	4.58	0.00458	2.29	0.00229	0.048	3.14159
		2017-11-28	4	28	COM	B2	1	LEFT	24.04	235.752	9.24	0.00924	5.59	0.00559	8.3	0.0083	5.22	0.00522	2.61	0.00261	0.04	3.14159	0.000149264	2.19922e-10	2.19922	2.79786e+07	27.9786		2017-11-28	4	28	COM	B2	1	LEFT	25.01	245.264	9.24	0.00924	5.59	0.00559	8.3	0.0083	5.22	0.00522	2.61	0.00261	0.048	3.14159
		2017-11-28	4	28	COM	B2	2	RIGHT	25.51	250.168	8.43	0.00843	4.81	0.00481	8.8	0.0088	5.04	0.00504	2.52	0.00252	0.04	3.14159	0.000156896	2.51322e-10	2.51322	2.50843e+07	25.0843		2017-11-28	4	28	COM	B2	2	RIGHT	19.62	192.406	7.18	0.00718	4.04	0.00404	6.17	0.00617	3.83	0.00383	1.915	0.001915	0.048	3.14159
		2017-11-28	4	28	COM	B2	2	LEFT	22.19	217.61	9.17	0.00917	5.68	0.00568	7.68	0.00768	4.32	0.00432	2.16	0.00216	0.04	3.14159	0.000144161	1.81101e-10	1.81101	2.59544e+07	25.9544		2017-11-28	4	28	COM	B2	2	LEFT	18.96	185.934	7.18	0.00718	4.1	0.0041	5.91	0.00591	3.68	0.00368	1.84	0.00184	0.048	3.14159
		2018-02-20	4	28	COM	B2	1	RIGHT	23.75	232.908	8.96	0.00896	4.87	0.00487	8.48	0.00848	4.58	0.00458	2.29	0.00229	0.04	3.14159	0.000168629	2.44801e-10	2.44801	2.17875e+07	21.7875		2018-02-20	4	28	COM	B2	1	RIGHT	22.58	221.434	8.96	0.00896	4.87	0.00487	8.48	0.00848	4.58	0.00458	2.29	0.00229	0.048	3.14159
		2018-02-20	4	28	COM	B2	1	LEFT	24.04	235.752	9.24	0.00924	5.59	0.00559	8.3	0.0083	5.22	0.00522	2.61	0.00261	0.04	3.14159	0.000149264	2.19922e-10	2.19922	2.79786e+07	27.9786		2018-02-20	4	28	COM	B2	1	LEFT	25.01	245.264	9.24	0.00924	5.59	0.00559	8.3	0.0083	5.22	0.00522	2.61	0.00261	0.048	3.14159
		2018-02-20	4	28	COM	B2	2	RIGHT	20.33	199.369	9.11	0.00911	5.39	0.00539	9.01	0.00901	5.53	0.00553	2.765	0.002765	0.04	3.14159	0.000164225	2.8184e-10	2.8184	1.95592e+07	19.5592		2018-02-20	4	28	COM	B2	2	RIGHT	19.62	192.406	7.18	0.00718	4.04	0.00404	6.17	0.00617	3.83	0.00383	1.915	0.001915	0.048	3.14159
		2018-02-20	4	28	COM	B2	2	LEFT	17.67	173.284	9.39	0.00939	5.4	0.0054	8.8	0.0088	5.53	0.00553	2.765	0.002765	0.04	3.14159	0.000165782	2.68805e-10	2.68805	1.78244e+07	17.8244		2018-02-20	4	28	COM	B2	2	LEFT	18.96	185.934	7.18	0.00718	4.1	0.0041	5.91	0.00591	3.68	0.00368	1.84	0.00184	0.048	3.14159
		2017-12-05	5	35	SEM	A1	1	RIGHT	26.53	260.17	8.73	0.00873	4.68	0.00468	8.37	0.00837	5.28	0.00528	2.64	0.00264	0.04	3.14159	0.000151926	2.17079e-10	2.17079	3.16406e+07	31.6406		2017-12-05	5	35	SEM	A1	1	RIGHT	17.87	175.245	8.73	0.00873	4.68	0.00468	8.37	0.00837	5.28	0.00528	2.64	0.00264	0.056	3.14159
		2017-12-05	5	35	SEM	A1	1	LEFT	27.7	271.644	8.46	0.00846	4.82	0.00482	8.84	0.00884	6.24	0.00624	3.12	0.00312	0.04	3.14159	0.000140459	2.28982e-10	2.28982	3.70129e+07	37.0129		2017-12-05	5	35	SEM	A1	1	LEFT	18.9	185.346	8.46	0.00846	4.82	0.00482	8.84	0.00884	6.24	0.00624	3.12	0.00312	0.056	3.14159
		2017-12-05	5	35	SEM	A1	2	RIGHT	22.23	218.002	9.56	0.00956	5.52	0.00552	9.65	0.00965	6.11	0.00611	3.055	0.003055	0.04	3.14159	0.000183867	3.59259e-10	3.59259	1.8538e+07	18.538		2017-12-05	5	35	SEM	A1	2	RIGHT	18.62	182.6	9.56	0.00956	5.52	0.00552	9.65	0.00965	6.11	0.00611	3.055	0.003055	0.056	3.14159
		2017-12-05	5	35	SEM	A1	2	LEFT	23.14	226.926	9.86	0.00986	5.74	0.00574	9.8	0.0098	6.77	0.00677	3.385	0.003385	0.04	3.14159	0.000181484	3.67456e-10	3.67456	2.09044e+07	20.9044		2017-12-05	5	35	SEM	A1	2	LEFT	20.3	199.075	9.86	0.00986	5.74	0.00574	9.8	0.0098	6.77	0.00677	3.385	0.003385	0.056	3.14159
		2018-02-27	5	35	SEM	A1	1	RIGHT	27.2	266.741	8.73	0.00873	5.08	0.00508	9.19	0.00919	6	0.006	3	0.003	0.04	3.14159	0.00015629	2.78248e-10	2.78248	2.87594e+07	28.7594		2018-02-27	5	35	SEM	A1	1	RIGHT	22.33	218.982	7.63	0.00763	4.96	0.00496	6.42	0.00642	4.25	0.00425	2.125	0.002125	0.056	3.14159
		2018-02-27	5	35	SEM	A1	1	LEFT	26.62	261.053	8.55	0.00855	5.97	0.00597	9.52	0.00952	5.91	0.00591	2.955	0.002955	0.04	3.14159	0.000144869	3.01085e-10	3.01085	2.5621e+07	25.621		2018-02-27	5	35	SEM	A1	1	LEFT	21.56	211.431	7.97	0.00797	4.76	0.00476	6.56	0.00656	4.3	0.0043	2.15	0.00215	0.056	3.14159
		2018-02-27	5	35	SEM	A1	2	RIGHT	28.67	281.157	8.18	0.00818	5.01	0.00501	8.41	0.00841	5.45	0.00545	2.725	0.002725	0.04	3.14159	0.000130342	1.98677e-10	1.98677	3.85626e+07	38.5626		2018-02-27	5	35	SEM	A1	2	RIGHT	20.57	201.723	6.43	0.00643	3.56	0.00356	5.91	0.00591	3.55	0.00355	1.775	0.001775	0.056	3.14159
		2018-02-27	5	35	SEM	A1	2	LEFT	28.77	282.137	7.58	0.00758	4.92	0.00492	8.64	0.00864	5.28	0.00528	2.64	0.00264	0.04	3.14159	0.000124136	2.04069e-10	2.04069	3.64995e+07	36.4995		2018-02-27	5	35	SEM	A1	2	LEFT	21.97	215.452	7.18	0.00718	3.63	0.00363	5.75	0.00575	3.28	0.00328	1.64	0.00164	0.056	3.14159
		2017-12-05	5	35	SEM	A2	1	RIGHT	19.38	190.053	9.38	0.00938	6.09	0.00609	9.56	0.00956	6.02	0.00602	3.01	0.00301	0.04	3.14159	0.000166539	3.36477e-10	3.36477	1.70014e+07	17.0014		2017-12-05	5	35	SEM	A2	1	RIGHT	14.93	146.413	9.38	0.00938	6.09	0.00609	9.56	0.00956	6.02	0.00602	3.01	0.00301	0.056	3.14159
		2017-12-05	5	35	SEM	A2	1	LEFT	18.46	181.031	9.44	0.00944	5.73	0.00573	8.55	0.00855	6.4	0.0064	3.2	0.0032	0.04	3.14159	0.000138356	2.1551e-10	2.1551	2.68803e+07	26.8803		2017-12-05	5	35	SEM	A2	1	LEFT	16.5	161.81	9.44	0.00944	5.73	0.00573	8.55	0.00855	6.4	0.0064	3.2	0.0032	0.056	3.14159
		2017-12-05	5	35	SEM	A2	2	RIGHT	27.55	270.173	9.06	0.00906	5.29	0.00529	9.12	0.00912	5.63	0.00563	2.815	0.002815	0.04	3.14159	0.000166016	2.90494e-10	2.90494	2.61808e+07	26.1808		2017-12-05	5	35	SEM	A2	2	RIGHT	21.42	210.058	9.06	0.00906	5.29	0.00529	9.12	0.00912	5.63	0.00563	2.815	0.002815	0.056	3.14159
		2017-12-05	5	35	SEM	A2	2	LEFT	27.47	269.389	9.08	0.00908	4.48	0.00448	8.73	0.00873	5.44	0.00544	2.72	0.00272	0.04	3.14159	0.000172465	2.60682e-10	2.60682	2.81085e+07	28.1085		2017-12-05	5	35	SEM	A2	2	LEFT	20.5	201.036	9.08	0.00908	4.48	0.00448	8.73	0.00873	5.44	0.00544	2.72	0.00272	0.056	3.14159
		2018-02-27	5	35	SEM	A2	1	RIGHT	33.55	329.013	9.8	0.0098	6.26	0.00626	10.13	0.01013	6.58	0.00658	3.29	0.00329	0.04	3.14159	0.000182474	4.11785e-10	4.11785	2.62868e+07	26.2868		2018-02-27	5	35	SEM	A2	1	RIGHT	28.99	284.295	8.63	0.00863	4.47	0.00447	6.93	0.00693	4.21	0.00421	2.105	0.002105	0.056	3.14159
		2018-02-27	5	35	SEM	A2	1	LEFT	32.92	322.835	9.69	0.00969	5.05	0.00505	7.9	0.0079	4.86	0.00486	2.43	0.00243	0.04	3.14159	0.000163388	2.05695e-10	2.05695	3.81385e+07	38.1385		2018-02-27	5	35	SEM	A2	1	LEFT	30.37	297.828	8.68	0.00868	4.21	0.00421	7.05	0.00705	4.1	0.0041	2.05	0.00205	0.056	3.14159
		2018-02-27	5	35	SEM	A2	2	RIGHT	28.71	281.549	8.67	0.00867	5.2	0.0052	9.88	0.00988	6.73	0.00673	3.365	0.003365	0.04	3.14159	0.000159164	3.3205e-10	3.3205	2.85322e+07	28.5322		2018-02-27	5	35	SEM	A2	2	RIGHT	21.33	209.176	7.8	0.0078	4.04	0.00404	6.47	0.00647	4.19	0.00419	2.095	0.002095	0.056	3.14159
		2018-02-27	5	35	SEM	A2	2	LEFT	28.22	276.744	9.49	0.00949	6.13	0.00613	9.45	0.00945	5.03	0.00503	2.515	0.002515	0.04	3.14159	0.000184872	3.542e-10	3.542	1.96502e+07	19.6502		2018-02-27	5	35	SEM	A2	2	LEFT	23.31	228.593	8.05	0.00805	4.63	0.00463	6.4	0.0064	4.05	0.00405	2.025	0.002025	0.056	3.14159
		2017-12-05	5	35	COM	B1	1	RIGHT	36.38	356.766	8.75	0.00875	4.64	0.00464	8.8	0.0088	5.94	0.00594	2.97	0.00297	0.04	3.14159	0.000155315	2.4453e-10	2.4453	4.33319e+07	43.3319		2017-12-05	5	35	COM	B1	1	RIGHT	20.97	205.645	8.07	0.00807	4.75	0.00475	6.11	0.00611	4	0.004	2	0.002	0.056	3.14159
		2017-12-05	5	35	COM	B1	1	LEFT	36.16	354.608	8.4	0.0084	5.76	0.00576	7.43	0.00743	5.45	0.00545	2.725	0.002725	0.04	3.14159	9.74522e-05	1.23138e-10	1.23138	7.84734e+07	78.4734		2017-12-05	5	35	COM	B1	1	LEFT	23.63	231.731	8.39	0.00839	4.9	0.0049	6.47	0.00647	4.03	0.00403	2.015	0.002015	0.056	3.14159
		2017-12-05	5	35	COM	B1	2	RIGHT	23.88	234.183	9.7	0.0097	5.28	0.00528	8.6	0.0086	6.25	0.00625	3.125	0.003125	0.04	3.14159	0.000158399	2.39153e-10	2.39153	3.06005e+07	30.6005		2017-12-05	5	35	COM	B1	2	RIGHT	21.82	213.981	9.7	0.0097	5.28	0.00528	8.6	0.0086	6.25	0.00625	3.125	0.003125	0.056	3.14159
		2017-12-05	5	35	COM	B1	2	LEFT	26.91	263.897	9.36	0.00936	5.76	0.00576	8.68	0.00868	6.25	0.00625	3.125	0.003125	0.04	3.14159	0.000142141	2.31031e-10	2.31031	3.56955e+07	35.6955		2017-12-05	5	35	COM	B1	2	LEFT	22.71	222.709	9.36	0.00936	5.76	0.00576	8.68	0.00868	6.25	0.00625	3.125	0.003125	0.056	3.14159
		2018-02-27	5	35	COM	B1	1	RIGHT	36.38	356.766	8.82	0.00882	5.43	0.00543	9.15	0.00915	6.32	0.00632	3.16	0.00316	0.04	3.14159	0.000145724	2.63911e-10	2.63911	4.27183e+07	42.7183		2018-02-27	5	35	COM	B1	1	RIGHT	20.97	205.645	8.07	0.00807	4.75	0.00475	6.11	0.00611	4	0.004	2	0.002	0.056	3.14159
		2018-02-27	5	35	COM	B1	1	LEFT	36.16	354.608	8.13	0.00813	5.57	0.00557	8.87	0.00887	6	0.006	3	0.003	0.04	3.14159	0.000121558	2.19055e-10	2.19055	4.85643e+07	48.5643		2018-02-27	5	35	COM	B1	1	LEFT	23.63	231.731	8.39	0.00839	4.9	0.0049	6.47	0.00647	4.03	0.00403	2.015	0.002015	0.056	3.14159
		2018-02-27	5	35	COM	B1	2	RIGHT	37.09	363.729	9.32	0.00932	4.39	0.00439	9.3	0.0093	6.09	0.00609	3.045	0.003045	0.04	3.14159	0.00018831	3.18748e-10	3.18748	3.4747e+07	34.747		2018-02-27	5	35	COM	B1	2	RIGHT	24.77	242.911	7.83	0.00783	4.63	0.00463	6.43	0.00643	4.2	0.0042	2.1	0.0021	0.056	3.14159
		2018-02-27	5	35	COM	B1	2	LEFT	38.3	375.595	10.45	0.01045	5.62	0.00562	9.24	0.00924	5.86	0.00586	2.93	0.00293	0.04	3.14159	0.000199883	3.48536e-10	3.48536	3.15747e+07	31.5747		2018-02-27	5	35	COM	B1	2	LEFT	27.42	268.898	7.89	0.00789	4.56	0.00456	6.5	0.0065	4.08	0.00408	2.04	0.00204	0.056	3.14159
		2017-12-05	5	35	COM	B2	1	RIGHT	36.38	356.766	8.82	0.00882	5.43	0.00543	9.15	0.00915	6.32	0.00632	3.16	0.00316	0.04	3.14159	0.000145724	2.63911e-10	2.63911	4.27183e+07	42.7183		2017-12-05	5	35	COM	B2	1	RIGHT	22.83	223.886	9.71	0.00971	5.44	0.00544	9.87	0.00987	5.47	0.00547	2.735	0.002735	0.056	3.14159
		2017-12-05	5	35	COM	B2	1	LEFT	36.16	354.608	8.13	0.00813	5.57	0.00557	8.87	0.00887	6	0.006	3	0.003	0.04	3.14159	0.000121558	2.19055e-10	2.19055	4.85643e+07	48.5643		2017-12-05	5	35	COM	B2	1	LEFT	22.51	220.748	9.06	0.00906	5.81	0.00581	8.8	0.0088	4.7	0.0047	2.35	0.00235	0.056	3.14159
		2017-12-05	5	35	COM	B2	2	RIGHT	30.32	297.338	7.78	0.00778	3.9	0.0039	7.94	0.00794	4.96	0.00496	2.48	0.00248	0.04	3.14159	0.000133295	1.67507e-10	1.67507	4.40219e+07	44.0219		2017-12-05	5	35	COM	B2	2	RIGHT	18.98	186.13	7.63	0.00763	4	0.004	6.06	0.00606	3.6	0.0036	1.8	0.0018	0.056	3.14159
		2017-12-05	5	35	COM	B2	2	LEFT	32.13	315.088	7.74	0.00774	4.43	0.00443	7.78	0.00778	4.94	0.00494	2.47	0.00247	0.04	3.14159	0.000120427	1.52429e-10	1.52429	5.10576e+07	51.0576		2017-12-05	5	35	COM	B2	2	LEFT	21.91	214.864	7.67	0.00767	3.9	0.0039	5.98	0.00598	3.68	0.00368	1.84	0.00184	0.056	3.14159
		2018-02-27	5	35	COM	B2	1	RIGHT	38.73	379.812	9.26	0.00926	6.39	0.00639	9.11	0.00911	6.05	0.00605	3.025	0.003025	0.04	3.14159	0.000143568	2.73717e-10	2.73717	4.19751e+07	41.9751		2018-02-27	5	35	COM	B2	1	RIGHT	34.56	338.918	8.46	0.00846	4.27	0.00427	7.58	0.00758	4.53	0.00453	2.265	0.002265	0.056	3.14159
		2018-02-27	5	35	COM	B2	1	LEFT	33.34	326.954	9.65	0.00965	5.55	0.00555	9.37	0.00937	6.32	0.00632	3.16	0.00316	0.04	3.14159	0.00017387	3.20343e-10	3.20343	3.22521e+07	32.2521		2018-02-27	5	35	COM	B2	1	LEFT	30.65	300.574	8.37	0.00837	4.7	0.0047	6.78	0.00678	4.33	0.00433	2.165	0.002165	0.056	3.14159
		2018-02-27	5	35	COM	B2	2	RIGHT	30.32	297.338	7.78	0.00778	3.9	0.0039	7.94	0.00794	4.96	0.00496	2.48	0.00248	0.04	3.14159	0.000133295	1.67507e-10	1.67507	4.40219e+07	44.0219		2018-02-27	5	35	COM	B2	2	RIGHT	18.98	186.13	7.63	0.00763	4	0.004	6.06	0.00606	3.6	0.0036	1.8	0.0018	0.056	3.14159
		2018-02-27	5	35	COM	B2	2	LEFT	32.13	315.088	7.74	0.00774	4.43	0.00443	7.78	0.00778	4.94	0.00494	2.47	0.00247	0.04	3.14159	0.000120427	1.52429e-10	1.52429	5.10576e+07	51.0576		2018-02-27	5	35	COM	B2	2	LEFT	21.91	214.864	7.67	0.00767	3.9	0.0039	5.98	0.00598	3.68	0.00368	1.84	0.00184	0.056	3.14159
		2017-12-12	6	42	SEM	A1	1	RIGHT	23.24	227.907	11.16	0.01116	6.13	0.00613	11.23	0.01123	8.18	0.00818	4.09	0.00409	0.04	3.14159	0.000236196	6.10055e-10	6.10055	1.52796e+07	15.2796		2017-12-12	6	42	SEM	A1	1	RIGHT	16.62	162.987	11.16	0.01116	6.13	0.00613	11.23	0.01123	8.18	0.00818	4.09	0.00409	0.066	3.14159
		2017-12-12	6	42	SEM	A1	1	LEFT	26.66	261.445	10.71	0.01071	7.15	0.00715	10.02	0.01002	7.18	0.00718	3.59	0.00359	0.04	3.14159	0.000175858	3.98264e-10	3.98264	2.3567e+07	23.567		2017-12-12	6	42	SEM	A1	1	LEFT	17.27	169.361	10.71	0.01071	7.15	0.00715	10.02	0.01002	7.18	0.00718	3.59	0.00359	0.066	3.14159
		2017-12-12	6	42	SEM	A1	2	RIGHT	23.99	235.262	8.38	0.00838	5.77	0.00577	8.14	0.00814	5.83	0.00583	2.915	0.002915	0.04	3.14159	0.000108618	1.65445e-10	1.65445	4.14511e+07	41.4511		2017-12-12	6	42	SEM	A1	2	RIGHT	17.96	176.127	8.38	0.00838	5.77	0.00577	8.14	0.00814	5.83	0.00583	2.915	0.002915	0.066	3.14159
		2017-12-12	6	42	SEM	A1	2	LEFT	23.62	231.633	8.73	0.00873	5.94	0.00594	8.12	0.00812	5.5	0.0055	2.75	0.00275	0.04	3.14159	0.000120064	1.80598e-10	1.80598	3.52713e+07	35.2713		2017-12-12	6	42	SEM	A1	2	LEFT	16.05	157.397	8.73	0.00873	5.94	0.00594	8.12	0.00812	5.5	0.0055	2.75	0.00275	0.066	3.14159
		2018-03-06	6	42	SEM	A1	1	RIGHT	29.33	287.629	10	0.01	7.08	0.00708	9.01	0.00901	6.09	0.00609	3.045	0.003045	0.04	3.14159	0.000147601	2.80044e-10	2.80044	3.12747e+07	31.2747		2018-03-06	6	42	SEM	A1	1	RIGHT	21.72	213	7.75	0.00775	5.31	0.00531	7.12	0.00712	4.98	0.00498	2.49	0.00249	0.066	3.14159
		2018-03-06	6	42	SEM	A1	1	LEFT	25.28	247.912	9.3	0.0093	6.9	0.0069	9.93	0.00993	6.91	0.00691	3.455	0.003455	0.04	3.14159	0.000140335	3.34645e-10	3.34645	2.55954e+07	25.5954		2018-03-06	6	42	SEM	A1	1	LEFT	18.96	185.934	7.59	0.00759	4.93	0.00493	7.41	0.00741	5.28	0.00528	2.64	0.00264	0.066	3.14159
		2018-03-06	6	42	SEM	A1	2	RIGHT	33.12	324.796	8.55	0.00855	6.09	0.00609	8.75	0.00875	6.61	0.00661	3.305	0.003305	0.04	3.14159	0.000108566	1.94482e-10	1.94482	5.51956e+07	55.1956		2018-03-06	6	42	SEM	A1	2	RIGHT	24.46	239.871	7.74	0.00774	4.97	0.00497	6.98	0.00698	4.46	0.00446	2.23	0.00223	0.066	3.14159
		2018-03-06	6	42	SEM	A1	2	LEFT	31.75	311.361	9.44	0.00944	6.33	0.00633	8.98	0.00898	6.49	0.00649	3.245	0.003245	0.04	3.14159	0.000137255	2.50175e-10	2.50175	4.03864e+07	40.3864		2018-03-06	6	42	SEM	A1	2	LEFT	23.41	229.574	8.07	0.00807	4.46	0.00446	7.72	0.00772	4.53	0.00453	2.265	0.002265	0.066	3.14159
		2017-12-12	6	42	SEM	A2	1	RIGHT	24.72	242.42	8.64	0.00864	5.68	0.00568	8.11	0.00811	5.43	0.00543	2.715	0.002715	0.04	3.14159	0.000123238	1.81265e-10	1.81265	3.63098e+07	36.3098		2017-12-12	6	42	SEM	A2	1	RIGHT	15.39	150.924	8.64	0.00864	5.68	0.00568	8.11	0.00811	5.43	0.00543	2.715	0.002715	0.066	3.14159
		2017-12-12	6	42	SEM	A2	1	LEFT	21.3	208.882	8.31	0.00831	5.91	0.00591	7.82	0.00782	5.3	0.0053	2.65	0.00265	0.04	3.14159	0.00010575	1.5161e-10	1.5161	3.65106e+07	36.5106		2017-12-12	6	42	SEM	A2	1	LEFT	15.91	156.024	8.31	0.00831	5.91	0.00591	7.82	0.00782	5.3	0.0053	2.65	0.00265	0.066	3.14159
		2017-12-12	6	42	SEM	A2	2	RIGHT	23.38	229.279	10.28	0.01028	6.55	0.00655	8.96	0.00896	5.84	0.00584	2.92	0.00292	0.04	3.14159	0.000169196	2.98412e-10	2.98412	2.24353e+07	22.4353		2017-12-12	6	42	SEM	A2	2	RIGHT	18.55	181.913	10.28	0.01028	6.55	0.00655	8.96	0.00896	5.84	0.00584	2.92	0.00292	0.066	3.14159
		2017-12-12	6	42	SEM	A2	2	LEFT	20.13	197.408	9.98	0.00998	6.37	0.00637	9.25	0.00925	6.3	0.0063	3.15	0.00315	0.04	3.14159	0.000163941	3.08989e-10	3.08989	2.01248e+07	20.1248		2017-12-12	6	42	SEM	A2	2	LEFT	20.23	198.389	9.98	0.00998	6.37	0.00637	9.25	0.00925	6.3	0.0063	3.15	0.00315	0.066	3.14159
		2018-03-06	6	42	SEM	A2	1	RIGHT	28.22	276.744	8.23	0.00823	6.08	0.00608	9.21	0.00921	6.89	0.00689	3.445	0.003445	0.04	3.14159	0.000106522	2.17602e-10	2.17602	4.38131e+07	43.8131		2018-03-06	6	42	SEM	A2	1	RIGHT	24.46	239.871	7.99	0.00799	5.64	0.00564	6.79	0.00679	4.23	0.00423	2.115	0.002115	0.066	3.14159
		2018-03-06	6	42	SEM	A2	1	LEFT	33.19	325.483	8.56	0.00856	6.48	0.00648	8.76	0.00876	6.06	0.00606	3.03	0.00303	0.04	3.14159	0.000112208	2.11294e-10	2.11294	4.66749e+07	46.6749		2018-03-06	6	42	SEM	A2	1	LEFT	23.41	229.574	8.69	0.00869	5.41	0.00541	6.91	0.00691	4.6	0.0046	2.3	0.0023	0.066	3.14159
		2018-03-06	6	42	SEM	A2	2	RIGHT	28.29	277.43	9.24	0.00924	6.41	0.00641	9.46	0.00946	6.28	0.00628	3.14	0.00314	0.04	3.14159	0.000148144	3.05511e-10	3.05511	2.85139e+07	28.5139		2018-03-06	6	42	SEM	A2	2	RIGHT	29.12	285.57	8.16	0.00816	5.49	0.00549	7.29	0.00729	4.82	0.00482	2.41	0.00241	0.066	3.14159
		2018-03-06	6	42	SEM	A2	2	LEFT	27.38	268.506	8.77	0.00877	6.39	0.00639	9.74	0.00974	6.53	0.00653	3.265	0.003265	0.04	3.14159	0.000137266	3.09891e-10	3.09891	2.82897e+07	28.2897		2018-03-06	6	42	SEM	A2	2	LEFT	34.51	338.427	8.4	0.0084	5	0.005	7.62	0.00762	5.15	0.00515	2.575	0.002575	0.066	3.14159
		2017-12-12	6	42	COM	B1	1	RIGHT	25.51	250.168	10.19	0.01019	6.33	0.00633	10.2	0.0102	6.37	0.00637	3.185	0.003185	0.04	3.14159	0.000199855	4.49701e-10	4.49701	1.77181e+07	17.7181		2017-12-12	6	42	COM	B1	1	RIGHT	34.13	334.701	9.46	0.00946	5.95	0.00595	8.11	0.00811	5.54	0.00554	2.77	0.00277	0.066	3.14159
		2017-12-12	6	42	COM	B1	1	LEFT	30.72	301.26	9.65	0.00965	5.94	0.00594	9.52	0.00952	6.74	0.00674	3.37	0.00337	0.04	3.14159	0.000162836	3.18858e-10	3.18858	3.18401e+07	31.8401		2017-12-12	6	42	COM	B1	1	LEFT	39.65	388.834	9.18	0.00918	5.71	0.00571	8.25	0.00825	5.33	0.00533	2.665	0.002665	0.066	3.14159
		2017-12-12	6	42	COM	B1	2	RIGHT	32.68	320.481	11.08	0.01108	8.15	0.00815	11.21	0.01121	7.78	0.00778	3.89	0.00389	0.04	3.14159	0.000191008	5.7675e-10	5.7675	2.16155e+07	21.6155		2017-12-12	6	42	COM	B1	2	RIGHT	26.7	261.838	11.06	0.01106	6.53	0.00653	10.27	0.01027	7.5	0.0075	3.75	0.00375	0.066	3.14159
		2017-12-12	6	42	COM	B1	2	LEFT	31.3	306.948	11.19	0.01119	6.68	0.00668	10.25	0.01025	7.16	0.00716	3.58	0.00358	0.04	3.14159	0.000210074	4.70323e-10	4.70323	2.33642e+07	23.3642		2017-12-12	6	42	COM	B1	2	LEFT	26.99	264.681	10.26	0.01026	7.35	0.00735	9.66	0.00966	6.37	0.00637	3.185	0.003185	0.066	3.14159
		2018-03-06	6	42	COM	B1	1	RIGHT	35.01	343.331	11.61	0.01161	7.7	0.0077	11.83	0.01183	8.16	0.00816	4.08	0.00408	0.04	3.14159	0.000234094	7.3685e-10	7.3685	1.90105e+07	19.0105		2018-03-06	6	42	COM	B1	1	RIGHT	34.13	334.701	9.46	0.00946	5.95	0.00595	8.11	0.00811	5.54	0.00554	2.77	0.00277	0.066	3.14159
		2018-03-06	6	42	COM	B1	1	LEFT	35.32	346.371	12.11	0.01211	7.36	0.00736	11.4	0.0114	8.91	0.00891	4.455	0.004455	0.04	3.14159	0.000227691	6.24035e-10	6.24035	2.47275e+07	24.7275		2018-03-06	6	42	COM	B1	1	LEFT	39.65	388.834	9.18	0.00918	5.71	0.00571	8.25	0.00825	5.33	0.00533	2.665	0.002665	0.066	3.14159
		2018-03-06	6	42	COM	B1	2	RIGHT	32.68	320.481	11.08	0.01108	8.15	0.00815	11.21	0.01121	7.78	0.00778	3.89	0.00389	0.04	3.14159	0.000191008	5.7675e-10	5.7675	2.16155e+07	21.6155		2018-03-06	6	42	COM	B1	2	RIGHT	25.54	250.462	9.86	0.00986	5.9	0.0059	8.06	0.00806	4.95	0.00495	2.475	0.002475	0.066	3.14159
		2018-03-06	6	42	COM	B1	2	LEFT	31.3	306.948	11.19	0.01119	6.68	0.00668	10.25	0.01025	7.16	0.00716	3.58	0.00358	0.04	3.14159	0.000210074	4.70323e-10	4.70323	2.33642e+07	23.3642		2018-03-06	6	42	COM	B1	2	LEFT	28.8	282.432	9.52	0.00952	6.11	0.00611	8.45	0.00845	5.22	0.00522	2.61	0.00261	0.066	3.14159
		2017-12-12	6	42	COM	B2	1	RIGHT	35.88	351.863	10.61	0.01061	6.18	0.00618	9.65	0.00965	6.45	0.00645	3.225	0.003225	0.04	3.14159	0.00019643	3.85932e-10	3.85932	2.9403e+07	29.403		2017-12-12	6	42	COM	B2	1	RIGHT	24.22	237.517	10.61	0.01061	6.18	0.00618	9.65	0.00965	6.45	0.00645	3.225	0.003225	0.066	3.14159
		2017-12-12	6	42	COM	B2	1	LEFT	33.68	330.288	10.55	0.01055	6.47	0.00647	9.24	0.00924	6.26	0.00626	3.13	0.00313	0.04	3.14159	0.000179007	3.30044e-10	3.30044	3.13231e+07	31.3231		2017-12-12	6	42	COM	B2	1	LEFT	23.59	231.339	10.55	0.01055	6.47	0.00647	9.24	0.00924	6.26	0.00626	3.13	0.00313	0.066	3.14159
		2017-12-12	6	42	COM	B2	2	RIGHT	34.58	339.114	11.15	0.01115	6.19	0.00619	11.18	0.01118	8.14	0.00814	4.07	0.00407	0.04	3.14159	0.000233327	5.99887e-10	5.99887	2.30076e+07	23.0076		2017-12-12	6	42	COM	B2	2	RIGHT	24.98	244.97	11.15	0.01115	6.19	0.00619	11.18	0.01118	8.14	0.00814	4.07	0.00407	0.066	3.14159
		2017-12-12	6	42	COM	B2	2	LEFT	37.38	366.573	10.9	0.0109	6	0.006	10.83	0.01083	7.67	0.00767	3.835	0.003835	0.04	3.14159	0.000226279	5.45777e-10	5.45777	2.57579e+07	25.7579		2017-12-12	6	42	COM	B2	2	LEFT	31.34	307.34	10.9	0.0109	6	0.006	10.83	0.01083	7.67	0.00767	3.835	0.003835	0.066	3.14159
		2018-03-06	6	42	COM	B2	1	RIGHT	35.88	351.863	10.61	0.01061	6.18	0.00618	9.65	0.00965	6.45	0.00645	3.225	0.003225	0.04	3.14159	0.00019643	3.85932e-10	3.85932	2.9403e+07	29.403		2018-03-06	6	42	COM	B2	1	RIGHT	28.27	277.234	8.68	0.00868	5.39	0.00539	7.64	0.00764	4.51	0.00451	2.255	0.002255	0.066	3.14159
		2018-03-06	6	42	COM	B2	1	LEFT	33.68	330.288	10.55	0.01055	6.47	0.00647	9.24	0.00924	6.26	0.00626	3.13	0.00313	0.04	3.14159	0.000179007	3.30044e-10	3.30044	3.13231e+07	31.3231		2018-03-06	6	42	COM	B2	1	LEFT	25.09	246.049	8.29	0.00829	4.68	0.00468	6.87	0.00687	4.47	0.00447	2.235	0.002235	0.066	3.14159
		2018-03-06	6	42	COM	B2	2	RIGHT	34.58	339.114	11.15	0.01115	6.19	0.00619	11.18	0.01118	8.14	0.00814	4.07	0.00407	0.04	3.14159	0.000233327	5.99887e-10	5.99887	2.30076e+07	23.0076		2018-03-06	6	42	COM	B2	2	RIGHT	24.98	244.97	11.15	0.01115	6.19	0.00619	11.18	0.01118	8.14	0.00814	4.07	0.00407	0.066	3.14159
		2018-03-06	6	42	COM	B2	2	LEFT	37.38	366.573	10.9	0.0109	6	0.006	10.83	0.01083	7.67	0.00767	3.835	0.003835	0.04	3.14159	0.000226279	5.45777e-10	5.45777	2.57579e+07	25.7579		2018-03-06	6	42	COM	B2	2	LEFT	31.34	307.34	10.9	0.0109	6	0.006	10.83	0.01083	7.67	0.00767	3.835	0.003835	0.066	3.14159
[truncated: 5 more columns]
